# Supplementary material for: Introducing Data-Driven Materials Informatics into Undergraduate Courses through a Polymer Science Workshop
Source: J Chem Educ. 2025 Aug 15;102(9):3972–81. doi: 10.1021/acs.jchemed.5c00562 (PMC12424157; doi:10.1021/acs.jchemed.5c00562)
Supplement: Supplementary file 1 [file ed5c00562_si_001.xlsx]

## Sheet: Sheet1
Polymer Full Name	Polymer Acronym	Solvent	Feature #1: Temperature (C)	Feature #2: Polymer molecular weight (g/mol)	Feature #3: Glass Transition Temperature (K)	Feature #4: Presence of unsaturation	Feature #5: Presence of Ketone groups	Feature #6: Presence of Alcohol groups	Feature #7: Presence of Phenyl groups	Feature #8: Presence of Halogen groups	Feature #9: Presence of ester groups	Feature #10: Solubility parameter of polymer (mPa^0.5)	Feature #11: Molecular weight of solvent (g/mol)	Feature #12 Purity of Solvent	Feature #13: Polarity Index	Feature #14: Freezing point (K)	Feature #15: Boiling Point (K)	Feature #16: polarity category	Feature #17: Presence of alcohol group (solvent)	Feature #18: Presence of carboxylic group (solvent)	Feature #19: Presence of phenyl group (solvent)	Feature #20: Presence of ketone group (solvent)	Feature #21: Presence of Nitrile group (solvent)	Feature #22: Presence of Sulfide group (solvent)	Feature #23: Presence of ether group (solvent)	Feature #24: Presence of ester group (solvent)	Feature #25: Presence of Halogen group (solvent)	Feature #26: Solubility parameter of solvent (mPa^0.5)	Feature #27: absolute difference in solubility parameter (mPa^0.5)	Feature #28 Vapour Pressure of Solvent	Prediction Label
Polystyrene	PS	Water	25	10000	373.15	1	0	0	1	0	0	18.3	18.02	100	10.2	273.15	373.15	1	0	0	0	0	0	0	0	0	0	47.8	29.5	17.1	0
Polystyrene	PS	Water	55	10000	373.15	1	0	0	1	0	0	18.3	18.02	100	10.2	273.15	373.15	1	0	0	0	0	0	0	0	0	0	47.8	29.5	17.1	0
Polystyrene	PS	Water	8	10000	373.15	1	0	0	1	0	0	18.3	18.02	100	10.2	273.15	373.15	1	0	0	0	0	0	0	0	0	0	47.8	29.5	17.1	0
Polystyrene	PS	m-cresol	25	10000	373.15	1	0	0	1	0	0	18.3	108.14	99		282.15	476.15	1	1	0	1	0	0	0	0	0	0	27.2	8.9	1	2
Polystyrene	PS	m-cresol	55	10000	373.15	1	0	0	1	0	0	18.3	108.14	99		282.15	476.15	1	1	0	1	0	0	0	0	0	0	27.2	8.9	1	2
Polystyrene	PS	m-cresol	8	10000	373.15	1	0	0	1	0	0	18.3	108.14	99		282.15	476.15	1	1	0	1	0	0	0	0	0	0	27.2	8.9	1	2
Polystyrene	PS	Methanol	25	10000	373.15	1	0	0	1	0	0	18.3	32.04	99.8	5.1	175.15	337.85	1	1	0	0	0	0	0	0	0	0	29.6	11.3	96	0
Polystyrene	PS	Methanol	55	10000	373.15	1	0	0	1	0	0	18.3	32.04	99.8	5.1	175.15	337.85	1	1	0	0	0	0	0	0	0	0	29.6	11.3	96	0
Polystyrene	PS	Methanol	8	10000	373.15	1	0	0	1	0	0	18.3	32.04	99.8	5.1	175.15	337.85	1	1	0	0	0	0	0	0	0	0	29.6	11.3	96	0
Polystyrene	PS	Ethanol	25	10000	373.15	1	0	0	1	0	0	18.3	46.07	90	4.3	159.05	351.65	1	1	0	0	0	0	0	0	0	0	26.5	8.2	44	0
Polystyrene	PS	Ethanol	55	10000	373.15	1	0	0	1	0	0	18.3	46.07	90	4.3	159.05	351.65	1	1	0	0	0	0	0	0	0	0	26.5	8.2	44	0
Polystyrene	PS	Ethanol	8	10000	373.15	1	0	0	1	0	0	18.3	46.07	90	4.3	159.05	351.65	1	1	0	0	0	0	0	0	0	0	26.5	8.2	44	0
Polystyrene	PS	Isopropylalcohol	25	10000	373.15	1	0	0	1	0	0	18.3	60.1	99.9	3.9	183.65	354.15	1	1	0	0	0	0	0	0	0	0	23.5	5.2	43	0
Polystyrene	PS	Isopropylalcohol	55	10000	373.15	1	0	0	1	0	0	18.3	60.1	99.9	3.9	183.65	354.15	1	1	0	0	0	0	0	0	0	0	23.5	5.2	43	0
Polystyrene	PS	Isopropylalcohol	8	10000	373.15	1	0	0	1	0	0	18.3	60.1	99.9	3.9	183.65	354.15	1	1	0	0	0	0	0	0	0	0	23.5	5.2	43	0
Polystyrene	PS	n-butanol	25	10000	373.15	1	0	0	1	0	0	18.3	74.121	99	3.9	184.15	390.75	1	1	0	0	0	0	0	0	0	0	23.1	4.8	5.03	0
Polystyrene	PS	n-butanol	55	10000	373.15	1	0	0	1	0	0	18.3	74.121	99	3.9	184.15	390.75	1	1	0	0	0	0	0	0	0	0	23.1	4.8	5.03	0
Polystyrene	PS	n-butanol	8	10000	373.15	1	0	0	1	0	0	18.3	74.121	99	3.9	184.15	390.75	1	1	0	0	0	0	0	0	0	0	23.1	4.8	5.03	0
Polystyrene	PS	Acetic acid	25	10000	373.15	1	0	0	1	0	0	18.3	60.052	99.7	6.2	290.15	391.15	1	0	1	0	0	0	0	0	0	0	21.4	3.1	11.4	0
Polystyrene	PS	Acetic acid	55	10000	373.15	1	0	0	1	0	0	18.3	60.052	99.7	6.2	290.15	391.15	1	0	1	0	0	0	0	0	0	0	21.4	3.1	11.4	0
Polystyrene	PS	Acetic acid	8	10000	373.15	1	0	0	1	0	0	18.3	60.052	99.7	6.2	290.15	391.15	1	0	1	0	0	0	0	0	0	0	21.4	3.1	11.4	-1
Polystyrene	PS	Trifluoroethanol	25	10000	373.15	1	0	0	1	0	0	18.3	100.04	99.8		228.15	351.65	1	1	0	0	0	0	0	0	0	1			70	0
Polystyrene	PS	Trifluoroethanol	55	10000	373.15	1	0	0	1	0	0	18.3	100.04	99.8		228.15	351.65	1	1	0	0	0	0	0	0	0	1			70	0
Polystyrene	PS	Trifluoroethanol	8	10000	373.15	1	0	0	1	0	0	18.3	100.04	99.8		228.15	351.65	1	1	0	0	0	0	0	0	0	1			70	0
Polystyrene	PS	Nitrobenzene	25	10000	373.15	1	0	0	1	0	0	18.3	123.11	99	4.5	278.65	422.15	2	0	0	1	0	1	0	0	0	0	22.2	3.9	1	2
Polystyrene	PS	Nitrobenzene	55	10000	373.15	1	0	0	1	0	0	18.3	123.11	99	4.5	278.65	422.15	2	0	0	1	0	1	0	0	0	0	22.2	3.9	1	2
Polystyrene	PS	Nitrobenzene	8	10000	373.15	1	0	0	1	0	0	18.3	123.11	99	4.5	278.65	422.15	2	0	0	1	0	1	0	0	0	0	22.2	3.9	1	2
Polystyrene	PS	Chlorobenzene	25	10000	373.15	1	0	0	1	0	0	18.3	112.56	99	2.7	228.15	404.15	2	0	0	1	0	0	0	0	0	1	19.6	1.3	11.8	2
Polystyrene	PS	Chlorobenzene	55	10000	373.15	1	0	0	1	0	0	18.3	112.56	99	2.7	228.15	404.15	2	0	0	1	0	0	0	0	0	1	19.6	1.3	11.8	2
Polystyrene	PS	Chlorobenzene	8	10000	373.15	1	0	0	1	0	0	18.3	112.56	99	2.7	228.15	404.15	2	0	0	1	0	0	0	0	0	1	19.6	1.3	11.8	2
Polystyrene	PS	NMP	25	10000	373.15	1	0	0	1	0	0	18.3	99.133	99	6.7	249.15	475.15	2	0	0	0	1	1	0	0	0	0	22.96	4.66	0.342	2
Polystyrene	PS	NMP	55	10000	373.15	1	0	0	1	0	0	18.3	99.133	99	6.7	249.15	475.15	2	0	0	0	1	1	0	0	0	0	22.96	4.66	0.342	2
Polystyrene	PS	NMP	8	10000	373.15	1	0	0	1	0	0	18.3	99.133	99	6.7	249.15	475.15	2	0	0	0	1	1	0	0	0	0	22.96	4.66	0.342	2
Polystyrene	PS	DMAc	25	10000	373.15	1	0	0	1	0	0	18.3	87.12	99	6.5	253.15	438.65	2	0	0	0	1	1	0	0	0	0	22.771	4.471	1.28	2
Polystyrene	PS	DMAc	55	10000	373.15	1	0	0	1	0	0	18.3	87.12	99	6.5	253.15	438.65	2	0	0	0	1	1	0	0	0	0	22.771	4.471	1.28	2
Polystyrene	PS	DMAc	8	10000	373.15	1	0	0	1	0	0	18.3	87.12	99	6.5	253.15	438.65	2	0	0	0	1	1	0	0	0	0	22.771	4.471	1.28	2
Polystyrene	PS	DMSO	25	10000	373.15	1	0	0	1	0	0	18.3	78.13	99.9	7.2	291.55	462.15	2	0	0	0	0	0	1	0	0	0	26.7	8.4	0.413	0
Polystyrene	PS	DMSO	55	10000	373.15	1	0	0	1	0	0	18.3	78.13	99.9	7.2	291.55	462.15	2	0	0	0	0	0	1	0	0	0	26.7	8.4	0.413	0
Polystyrene	PS	DMSO	8	10000	373.15	1	0	0	1	0	0	18.3	78.13	99.9	7.2	291.55	462.15	2	0	0	0	0	0	1	0	0	0	26.7	8.4	0.413	-1
Polystyrene	PS	DMF	25	10000	373.15	1	0	0	1	0	0	18.3	73.09	99.8	6.4	212.15	426.15	2	0	0	0	1	1	0	0	0	0	24.86	6.56	2.7	0
Polystyrene	PS	DMF	55	10000	373.15	1	0	0	1	0	0	18.3	73.09	99.8	6.4	212.15	426.15	2	0	0	0	1	1	0	0	0	0	24.86	6.56	2.7	0
Polystyrene	PS	DMF	8	10000	373.15	1	0	0	1	0	0	18.3	73.09	99.8	6.4	212.15	426.15	2	0	0	0	1	1	0	0	0	0	24.86	6.56	2.7	0
Polystyrene	PS	Acetonitrile	25	10000	373.15	1	0	0	1	0	0	18.3	41.05	99.5	5.1	227.45	354.75	2	0	0	0	0	1	0	0	0	0	24.35	6.05	73	0
Polystyrene	PS	Acetonitrile	55	10000	373.15	1	0	0	1	0	0	18.3	41.05	99.5	5.1	227.45	354.75	2	0	0	0	0	1	0	0	0	0	24.35	6.05	73	0
Polystyrene	PS	Acetonitrile	8	10000	373.15	1	0	0	1	0	0	18.3	41.05	99.5	5.1	227.45	354.75	2	0	0	0	0	1	0	0	0	0	24.35	6.05	73	0
Polystyrene	PS	Acetone	25	10000	373.15	1	0	0	1	0	0	18.3	58.08	99	5.1	178.15	329.15	2	0	0	0	1	0	0	0	0	0	20	1.7	185.3	2
Polystyrene	PS	Acetone	55	10000	373.15	1	0	0	1	0	0	18.3	58.08	99	5.1	178.15	329.15	2	0	0	0	1	0	0	0	0	0	20	1.7	185.3	2
Polystyrene	PS	Acetone	8	10000	373.15	1	0	0	1	0	0	18.3	58.08	99	5.1	178.15	329.15	2	0	0	0	1	0	0	0	0	0	20	1.7	185.3	2
Polystyrene	PS	DCM	25	10000	373.15	1	0	0	1	0	0	18.3	84.93	99	3.1	178.15	313.15	2	0	0	0	0	0	0	0	0	1			350	2
Polystyrene	PS	DCM	55	10000	373.15	1	0	0	1	0	0	18.3	84.93	99	3.1	178.15	313.15	2	0	0	0	0	0	0	0	0	1			350	2
Polystyrene	PS	DCM	8	10000	373.15	1	0	0	1	0	0	18.3	84.93	99	3.1	178.15	313.15	2	0	0	0	0	0	0	0	0	1			350	1
Polystyrene	PS	THF	25	10000	373.15	1	0	0	1	0	0	18.3	72.11	99	4	164.71	338.15	2	0	0	0	0	0	0	1	0	0	19.4	1.1	127.5	2
Polystyrene	PS	THF	55	10000	373.15	1	0	0	1	0	0	18.3	72.11	99	4	164.71	338.15	2	0	0	0	0	0	0	1	0	0	19.4	1.1	127.5	2
Polystyrene	PS	THF	8	10000	373.15	1	0	0	1	0	0	18.3	72.11	99	4	164.71	338.15	2	0	0	0	0	0	0	1	0	0	19.4	1.1	127.5	2
Polystyrene	PS	Ethyl Acetate	25	10000	373.15	1	0	0	1	0	0	18.3	88.11	99.5	4.4	190.15	350.25	2	0	0	0	0	0	0	0	1	0	18.1	0.2	69.8	2
Polystyrene	PS	Ethyl Acetate	55	10000	373.15	1	0	0	1	0	0	18.3	88.11	99.5	4.4	190.15	350.25	2	0	0	0	0	0	0	0	1	0	18.1	0.2	69.8	2
Polystyrene	PS	Ethyl Acetate	8	10000	373.15	1	0	0	1	0	0	18.3	88.11	99.5	4.4	190.15	350.25	2	0	0	0	0	0	0	0	1	0	18.1	0.2	69.8	2
Polystyrene	PS	1,2,4-trichlorobenzene	25	10000	373.15	1	0	0	1	0	0	18.3	181.45	99		290.15	486.65	2	0	0	0	0	0	0	0	0	1	9.9	8.4	0.195	2
Polystyrene	PS	1,2,4-trichlorobenzene	55	10000	373.15	1	0	0	1	0	0	18.3	181.45	99		290.15	486.65	2	0	0	0	0	0	0	0	0	1	9.9	8.4	0.195	2
Polystyrene	PS	1,2,4-trichlorobenzene	8	10000	373.15	1	0	0	1	0	0	18.3	181.45	99		290.15	486.65	2	0	0	0	0	0	0	0	0	1	9.9	8.4	0.195	2
Polystyrene	PS	1,4-dioxane	25	10000	373.15	1	0	0	1	0	0	18.3	88.11	99	4.8	285.15	374.15	0	0	0	0	0	0	0	1	0	0	20.45	2.15	30.8	2
Polystyrene	PS	1,4-dioxane	55	10000	373.15	1	0	0	1	0	0	18.3	88.11	99	4.8	285.15	374.15	0	0	0	0	0	0	0	1	0	0	20.45	2.15	30.8	2
Polystyrene	PS	1,4-dioxane	8	10000	373.15	1	0	0	1	0	0	18.3	88.11	99	4.8	285.15	374.15	0	0	0	0	0	0	0	1	0	0	20.45	2.15	30.8	-1
Polystyrene	PS	Chloroform	25	10000	373.15	1	0	0	1	0	0	18.3	119.38	99.8	4.1	209.15	334.35	0	0	0	0	0	0	0	0	0	1	19	0.7	157.5	2
Polystyrene	PS	Chloroform	55	10000	373.15	1	0	0	1	0	0	18.3	119.38	99.8	4.1	209.15	334.35	0	0	0	0	0	0	0	0	0	1	19	0.7	157.5	2
Polystyrene	PS	Chloroform	8	10000	373.15	1	0	0	1	0	0	18.3	119.38	99.8	4.1	209.15	334.35	0	0	0	0	0	0	0	0	0	1	19	0.7	157.5	2
Polystyrene	PS	Diethyl ether	25	10000	373.15	1	0	0	1	0	0	18.3	74.12	99.9	2.8	157.15	307.75	0	0	0	0	0	0	0	1	0	0	15.8	2.5	422	2
Polystyrene	PS	Diethyl ether	55	10000	373.15	1	0	0	1	0	0	18.3	74.12	99.9	2.8	157.15	307.75	0	0	0	0	0	0	0	1	0	0	15.8	2.5	422	2
Polystyrene	PS	Diethyl ether	8	10000	373.15	1	0	0	1	0	0	18.3	74.12	99.9	2.8	157.15	307.75	0	0	0	0	0	0	0	1	0	0	15.8	2.5	422	2
Polystyrene	PS	Toluene	25	10000	373.15	1	0	0	1	0	0	18.3	92.14	99.8	2.4	180.15	383.65	0	0	0	1	0	0	0	0	0	0	18.2	0.1	23.2	1
Polystyrene	PS	Toluene	55	10000	373.15	1	0	0	1	0	0	18.3	92.14	99.8	2.4	180.15	383.65	0	0	0	1	0	0	0	0	0	0	18.2	0.1	23.2	1
Polystyrene	PS	Toluene	8	10000	373.15	1	0	0	1	0	0	18.3	92.14	99.8	2.4	180.15	383.65	0	0	0	1	0	0	0	0	0	0	18.2	0.1	23.2	0
Polystyrene	PS	Benzene	25	10000	373.15	1	0	0	1	0	0	18.3	78.11	99.9	2.7	278.65	353.15	0	0	0	0	0	0	0	0	0	0	18.7	0.4	75	2
Polystyrene	PS	Benzene	55	10000	373.15	1	0	0	1	0	0	18.3	78.11	99.9	2.7	278.65	353.15	0	0	0	0	0	0	0	0	0	0	18.7	0.4	75	2
Polystyrene	PS	Benzene	8	10000	373.15	1	0	0	1	0	0	18.3	78.11	99.9	2.7	278.65	353.15	0	0	0	0	0	0	0	0	0	0	18.7	0.4	75	1
Polystyrene	PS	n-hexane	25	10000	373.15	1	0	0	1	0	0	18.3	86.18	99	0.1	177.8	338.15	0	0	0	0	0	0	0	0	0	0	14.9	3.4	75	1
Polystyrene	PS	n-hexane	55	10000	373.15	1	0	0	1	0	0	18.3	86.18	99	0.1	177.8	338.15	0	0	0	0	0	0	0	0	0	0	14.9	3.4	75	3
Polystyrene	PS	n-hexane	8	10000	373.15	1	0	0	1	0	0	18.3	86.18	99	0.1	177.8	338.15	0	0	0	0	0	0	0	0	0	0	14.9	3.4	75	0
Polystyrene	PS	Pertoleum ether	25	10000	373.15	1	0	0	1	0	0	18.3	86.18	99	0.1	200.15	320.65	0	0	0	0	0	0	0	0	0	0			40	0
Polystyrene	PS	Pertoleum ether	55	10000	373.15	1	0	0	1	0	0	18.3	86.18	99	0.1	200.15	320.65	0	0	0	0	0	0	0	0	0	0			40	0
Polystyrene	PS	Pertoleum ether	8	10000	373.15	1	0	0	1	0	0	18.3	86.18	99	0.1	200.15	320.65	0	0	0	0	0	0	0	0	0	0			40	0
Polystyrene	PS	carbon disulfide	25	10000	373.15	1	0	0	1	0	0	18.3	76.14	99.9		197.15	315.35	0	0	0	0	0	0	1	0	0	0	20.5	2.2	205.5	2
Polystyrene	PS	carbon disulfide	55	10000	373.15	1	0	0	1	0	0	18.3	76.14	99.9		197.15	315.35	0	0	0	0	0	0	1	0	0	0	20.5	2.2	205.5	2
Polystyrene	PS	carbon disulfide	8	10000	373.15	1	0	0	1	0	0	18.3	76.14	99.9		197.15	315.35	0	0	0	0	0	0	1	0	0	0	20.5	2.2	205.5	2
Polystyrene	PS	Heptane	25	10000	373.15	1	0	0	1	0	0	18.3	100.23	99	0.1	182.55	371.55	0	0	0	0	0	0	0	0	0	0	15.3	3	35.5	0
Polystyrene	PS	Heptane	55	10000	373.15	1	0	0	1	0	0	18.3	100.23	99	0.1	182.55	371.55	0	0	0	0	0	0	0	0	0	0	15.3	3	35.5	0
Polystyrene	PS	Heptane	8	10000	373.15	1	0	0	1	0	0	18.3	100.23	99	0.1	182.55	371.55	0	0	0	0	0	0	0	0	0	0	15.3	3	35.5	0
Polystyrene	PS	Decaline	25	10000	373.15	1	0	0	1	0	0	18.3	138.25	99		148.15	463.15	0	0	0	0	0	0	0	0	0	0	8.7	9.6	0.798	2
Polystyrene	PS	Decaline	55	10000	373.15	1	0	0	1	0	0	18.3	138.25	99		148.15	463.15	0	0	0	0	0	0	0	0	0	0	8.7	9.6	0.798	2
Polystyrene	PS	Decaline	8	10000	373.15	1	0	0	1	0	0	18.3	138.25	99		148.15	463.15	0	0	0	0	0	0	0	0	0	0	8.7	9.6	0.798	2
Polystyrene	PS	Pentane	25	10000	373.15	1	0	0	1	0	0	18.3	72.15	99	0	143.35	309.25	0	0	0	0	0	0	0	0	0	0	14.5	3.8	514	0
Polystyrene	PS	Pentane	55	10000	373.15	1	0	0	1	0	0	18.3	72.15	99	0	143.35	309.25	0	0	0	0	0	0	0	0	0	0	14.5	3.8	514	0
Polystyrene	PS	Pentane	8	10000	373.15	1	0	0	1	0	0	18.3	72.15	99	0	143.35	309.25	0	0	0	0	0	0	0	0	0	0	14.5	3.8	514	0
Polystyrene	PS	xylene	25	10000	373.15	1	0	0	1	0	0	18.3	106.16	99	2.5	236.623	412.15	0	0	0	0	0	0	0	0	0	0	18	0.3	6.15	2
Polystyrene	PS	xylene	55	10000	373.15	1	0	0	1	0	0	18.3	106.16	99	2.5	236.623	412.15	0	0	0	0	0	0	0	0	0	0	18	0.3	6.15	2
Polystyrene	PS	xylene	8	10000	373.15	1	0	0	1	0	0	18.3	106.16	99	2.5	236.623	412.15	0	0	0	0	0	0	0	0	0	0	18	0.3	6.15	2
Polystyrene	PS	styrene	25	10000	373.15	1	0	0	1	0	0	18.3	104.15	99.9		243.15	418.15	0	0	0	1	0	0	0	0	0	0	19	0.7	5
Polystyrene	PS	styrene	55	10000	373.15	1	0	0	1	0	0	18.3	104.15	99.9		243.15	418.15	0	0	0	1	0	0	0	0	0	0	19	0.7	5
Polystyrene	PS	styrene	8	10000	373.15	1	0	0	1	0	0	18.3	104.15	99.9		243.15	418.15	0	0	0	1	0	0	0	0	0	0	19	0.7	5
Polystyrene	PS	1, 2, dichloroethane	25	10000	373.15	1	0	0	1	0	0	18.3	98.96	99.8	3.5	237.45	356.62	0	0	0	0	0	0	0	0	0	1	9.8	8.5	100	2
Polystyrene	PS	1, 2, dichloroethane	55	10000	373.15	1	0	0	1	0	0	18.3	98.96	99.8	3.5	237.45	356.62	0	0	0	0	0	0	0	0	0	1	9.8	8.5	100	2
Polystyrene	PS	1, 2, dichloroethane	8	10000	373.15	1	0	0	1	0	0	18.3	98.96	99.8	3.5	237.45	356.62	0	0	0	0	0	0	0	0	0	1	9.8	8.5	100	2
Polyvinylpyrrolidone	PVP	Water	25	10000	443	1	0	0	0	0	0		18.02	100	10.2	273.15	373.15	1	0	0	0	0	0	0	0	0	0	47.8		17.1	2
Polyvinylpyrrolidone	PVP	Water	5	10000	443	1	0	0	0	0	0		18.02	100	10.2	273.15	373.15	1	0	0	0	0	0	0	0	0	0	47.8		17.1	2
Polyvinylpyrrolidone	PVP	Water	8	10000	443	1	0	0	0	0	0		18.02	100	10.2	273.15	373.15	1	0	0	0	0	0	0	0	0	0	47.8		17.1	2
Polyvinylpyrrolidone	PVP	m-cresol	25	10000	443	1	0	0	0	0	0		108.14	99		282.15	476.15	1	1	0	1	0	0	0	0	0	0	27.2		1	2
Polyvinylpyrrolidone	PVP	m-cresol	55	10000	443	1	0	0	0	0	0		108.14	99		282.15	476.15	1	1	0	1	0	0	0	0	0	0	27.2		1	2
Polyvinylpyrrolidone	PVP	m-cresol	8	10000	443	1	0	0	0	0	0		108.14	99		282.15	476.15	1	1	0	1	0	0	0	0	0	0	27.2		1	2
Polyvinylpyrrolidone	PVP	Methanol	25	10000	443	1	0	0	0	0	0		32.04	99.8	5.1	175.15	337.85	1	1	0	0	0	0	0	0	0	0	29.6		96	2
Polyvinylpyrrolidone	PVP	Methanol	55	10000	443	1	0	0	0	0	0		32.04	99.8	5.1	175.15	337.85	1	1	0	0	0	0	0	0	0	0	29.6		96	2
Polyvinylpyrrolidone	PVP	Methanol	8	10000	443	1	0	0	0	0	0		32.04	99.8	5.1	175.15	337.85	1	1	0	0	0	0	0	0	0	0	29.6		96	2
Polyvinylpyrrolidone	PVP	Ethanol	25	10000	443	1	0	0	0	0	0		46.07	90	4.3	159.05	351.65	1	1	0	0	0	0	0	0	0	0	26.5		44	2
Polyvinylpyrrolidone	PVP	Ethanol	55	10000	443	1	0	0	0	0	0		46.07	90	4.3	159.05	351.65	1	1	0	0	0	0	0	0	0	0	26.5		44	2
Polyvinylpyrrolidone	PVP	Ethanol	8	10000	443	1	0	0	0	0	0		46.07	90	4.3	159.05	351.65	1	1	0	0	0	0	0	0	0	0	26.5		44	2
Polyvinylpyrrolidone	PVP	Isopropylalcohol	25	10000	443	1	0	0	0	0	0		60.1	99.9	3.9	183.65	354.15	1	1	0	0	0	0	0	0	0	0	23.5		43	2
Polyvinylpyrrolidone	PVP	Isopropylalcohol	55	10000	443	1	0	0	0	0	0		60.1	99.9	3.9	183.65	354.15	1	1	0	0	0	0	0	0	0	0	23.5		43	2
Polyvinylpyrrolidone	PVP	Isopropylalcohol	8	10000	443	1	0	0	0	0	0		60.1	99.9	3.9	183.65	354.15	1	1	0	0	0	0	0	0	0	0	23.5		43	2
Polyvinylpyrrolidone	PVP	n-butanol	25	10000	443	1	0	0	0	0	0		74.121	99	3.9	184.15	390.75	1	1	0	0	0	0	0	0	0	0	23.1		5.03
Polyvinylpyrrolidone	PVP	n-butanol	55	10000	443	1	0	0	0	0	0		74.121	99	3.9	184.15	390.75	1	1	0	0	0	0	0	0	0	0	23.1		5.03	2
Polyvinylpyrrolidone	PVP	n-butanol	8	10000	443	1	0	0	0	0	0		74.121	99	3.9	184.15	390.75	1	1	0	0	0	0	0	0	0	0	23.1		5.03	2
Polyvinylpyrrolidone	PVP	Acetic acid	25	10000	443	1	0	0	0	0	0		60.052	99.7	6.2	290.15	391.15	1	0	1	0	0	0	0	0	0	0	21.4		11.4	2
Polyvinylpyrrolidone	PVP	Acetic acid	55	10000	443	1	0	0	0	0	0		60.052	99.7	6.2	290.15	391.15	1	0	1	0	0	0	0	0	0	0	21.4		11.4	2
Polyvinylpyrrolidone	PVP	Acetic acid	8	10000	443	1	0	0	0	0	0		60.052	99.7	6.2	290.15	391.15	1	0	1	0	0	0	0	0	0	0	21.4		11.4	-1
Polyvinylpyrrolidone	PVP	Trifluoroethanol	25	10000	443	1	0	0	0	0	0		100.04	99.8		228.15	351.65	1	1	0	0	0	0	0	0	0	1			70
Polyvinylpyrrolidone	PVP	Trifluoroethanol	55	10000	443	1	0	0	0	0	0		100.04	99.8		228.15	351.65	1	1	0	0	0	0	0	0	0	1			70
Polyvinylpyrrolidone	PVP	Trifluoroethanol	8	10000	443	1	0	0	0	0	0		100.04	99.8		228.15	351.65	1	1	0	0	0	0	0	0	0	1			70
Polyvinylpyrrolidone	PVP	Nitrobenzene	25	10000	443	1	0	0	0	0	0		123.11	99	4.5	278.65	422.15	2	0	0	1	0	1	0	0	0	0	22.2		1	2
Polyvinylpyrrolidone	PVP	Nitrobenzene	55	10000	443	1	0	0	0	0	0		123.11	99	4.5	278.65	422.15	2	0	0	1	0	1	0	0	0	0	22.2		1	2
Polyvinylpyrrolidone	PVP	Nitrobenzene	8	10000	443	1	0	0	0	0	0		123.11	99	4.5	278.65	422.15	2	0	0	1	0	1	0	0	0	0	22.2		1	2
Polyvinylpyrrolidone	PVP	Chlorobenzene	25	10000	443	1	0	0	0	0	0		112.56	99	2.7	228.15	404.15	2	0	0	1	0	0	0	0	0	1	19.6		11.8	0
Polyvinylpyrrolidone	PVP	Chlorobenzene	55	10000	443	1	0	0	0	0	0		112.56	99	2.7	228.15	404.15	2	0	0	1	0	0	0	0	0	1	19.6		11.8	1
Polyvinylpyrrolidone	PVP	Chlorobenzene	8	10000	443	1	0	0	0	0	0		112.56	99	2.7	228.15	404.15	2	0	0	1	0	0	0	0	0	1	19.6		11.8	0
Polyvinylpyrrolidone	PVP	NMP	25	10000	443	1	0	0	0	0	0		99.133	99	6.7	249.15	475.15	2	0	0	0	1	1	0	0	0	0	22.96		0.342
Polyvinylpyrrolidone	PVP	NMP	55	10000	443	1	0	0	0	0	0		99.133	99	6.7	249.15	475.15	2	0	0	0	1	1	0	0	0	0	22.96		0.342	2
Polyvinylpyrrolidone	PVP	NMP	8	10000	443	1	0	0	0	0	0		99.133	99	6.7	249.15	475.15	2	0	0	0	1	1	0	0	0	0	22.96		0.342	2
Polyvinylpyrrolidone	PVP	DMAc	25	10000	443	1	0	0	0	0	0		87.12	99	6.5	253.15	438.65	2	0	0	0	1	1	0	0	0	0	22.771		1.28	2
Polyvinylpyrrolidone	PVP	DMAc	55	10000	443	1	0	0	0	0	0		87.12	99	6.5	253.15	438.65	2	0	0	0	1	1	0	0	0	0	22.771		1.28	2
Polyvinylpyrrolidone	PVP	DMAc	8	10000	443	1	0	0	0	0	0		87.12	99	6.5	253.15	438.65	2	0	0	0	1	1	0	0	0	0	22.771		1.28
Polyvinylpyrrolidone	PVP	DMSO	25	10000	443	1	0	0	0	0	0		78.13	99.9	7.2	291.55	462.15	2	0	0	0	0	0	1	0	0	0	26.7		0.413	2
Polyvinylpyrrolidone	PVP	DMSO	55	10000	443	1	0	0	0	0	0		78.13	99.9	7.2	291.55	462.15	2	0	0	0	0	0	1	0	0	0	26.7		0.413	2
Polyvinylpyrrolidone	PVP	DMSO	8	10000	443	1	0	0	0	0	0		78.13	99.9	7.2	291.55	462.15	2	0	0	0	0	0	1	0	0	0	26.7		0.413
Polyvinylpyrrolidone	PVP	DMF	25	10000	443	1	0	0	0	0	0		73.09	99.8	6.4	212.15	426.15	2	0	0	0	1	1	0	0	0	0	24.86		2.7	2
Polyvinylpyrrolidone	PVP	DMF	55	10000	443	1	0	0	0	0	0		73.09	99.8	6.4	212.15	426.15	2	0	0	0	1	1	0	0	0	0	24.86		2.7	2
Polyvinylpyrrolidone	PVP	DMF	8	10000	443	1	0	0	0	0	0		73.09	99.8	6.4	212.15	426.15	2	0	0	0	1	1	0	0	0	0	24.86		2.7	2
Polyvinylpyrrolidone	PVP	Acetonitrile	25	10000	443	1	0	0	0	0	0		41.05	99.5	5.1	227.45	354.75	2	0	0	0	0	1	0	0	0	0	24.35		73	1
Polyvinylpyrrolidone	PVP	Acetonitrile	55	10000	443	1	0	0	0	0	0		41.05	99.5	5.1	227.45	354.75	2	0	0	0	0	1	0	0	0	0	24.35		73
Polyvinylpyrrolidone	PVP	Acetonitrile	8	10000	443	1	0	0	0	0	0		41.05	99.5	5.1	227.45	354.75	2	0	0	0	0	1	0	0	0	0	24.35		73
Polyvinylpyrrolidone	PVP	Acetone	25	10000	443	1	0	0	0	0	0		58.08	99	5.1	178.15	329.15	2	0	0	0	1	0	0	0	0	0	20		185.3	1
Polyvinylpyrrolidone	PVP	Acetone	55	10000	443	1	0	0	0	0	0		58.08	99	5.1	178.15	329.15	2	0	0	0	1	0	0	0	0	0	20		185.3
Polyvinylpyrrolidone	PVP	Acetone	8	10000	443	1	0	0	0	0	0		58.08	99	5.1	178.15	329.15	2	0	0	0	1	0	0	0	0	0	20		185.3
Polyvinylpyrrolidone	PVP	DCM	25	10000	443	1	0	0	0	0	0		84.93	99	3.1	178.15	313.15	2	0	0	0	0	0	0	0	0	1			350	2
Polyvinylpyrrolidone	PVP	DCM	55	10000	443	1	0	0	0	0	0		84.93	99	3.1	178.15	313.15	2	0	0	0	0	0	0	0	0	1			350	2
Polyvinylpyrrolidone	PVP	DCM	8	10000	443	1	0	0	0	0	0		84.93	99	3.1	178.15	313.15	2	0	0	0	0	0	0	0	0	1			350	2
Polyvinylpyrrolidone	PVP	THF	25	10000	443	1	0	0	0	0	0		72.11	99	4	164.71	338.15	2	0	0	0	0	0	0	1	0	0	19.4		127.5	1
Polyvinylpyrrolidone	PVP	THF	55	10000	443	1	0	0	0	0	0		72.11	99	4	164.71	338.15	2	0	0	0	0	0	0	1	0	0	19.4		127.5	1
Polyvinylpyrrolidone	PVP	THF	8	10000	443	1	0	0	0	0	0		72.11	99	4	164.71	338.15	2	0	0	0	0	0	0	1	0	0	19.4		127.5
Polyvinylpyrrolidone	PVP	Ethyl Acetate	25	10000	443	1	0	0	0	0	0		88.11	99.5	4.4	190.15	350.25	2	0	0	0	0	0	0	0	1	0	18.1		69.8	1
Polyvinylpyrrolidone	PVP	Ethyl Acetate	55	10000	443	1	0	0	0	0	0		88.11	99.5	4.4	190.15	350.25	2	0	0	0	0	0	0	0	1	0	18.1		69.8	1
Polyvinylpyrrolidone	PVP	Ethyl Acetate	8	10000	443	1	0	0	0	0	0		88.11	99.5	4.4	190.15	350.25	2	0	0	0	0	0	0	0	1	0	18.1		69.8
Polyvinylpyrrolidone	PVP	1,2,4-trichlorobenzene	25	10000	443	1	0	0	0	0	0		181.45	99		290.15	486.65	2	0	0	0	0	0	0	0	0	1	9.9		0.195
Polyvinylpyrrolidone	PVP	1,2,4-trichlorobenzene	55	10000	443	1	0	0	0	0	0		181.45	99		290.15	486.65	2	0	0	0	0	0	0	0	0	1	9.9		0.195
Polyvinylpyrrolidone	PVP	1,2,4-trichlorobenzene	8	10000	443	1	0	0	0	0	0		181.45	99		290.15	486.65	2	0	0	0	0	0	0	0	0	1	9.9		0.195
Polyvinylpyrrolidone	PVP	1,4-dioxane	25	10000	443	1	0	0	0	0	0		88.11	99	4.8	285.15	374.15	0	0	0	0	0	0	0	1	0	0	20.45		30.8	1
Polyvinylpyrrolidone	PVP	1,4-dioxane	55	10000	443	1	0	0	0	0	0		88.11	99	4.8	285.15	374.15	0	0	0	0	0	0	0	1	0	0	20.45		30.8	1
Polyvinylpyrrolidone	PVP	1,4-dioxane	8	10000	443	1	0	0	0	0	0		88.11	99	4.8	285.15	374.15	0	0	0	0	0	0	0	1	0	0	20.45		30.8	-1
Polyvinylpyrrolidone	PVP	Chloroform	25	10000	443	1	0	0	0	0	0		119.38	99.8	4.1	209.15	334.35	0	0	0	0	0	0	0	0	0	1	19		157.5	2
Polyvinylpyrrolidone	PVP	Chloroform	55	10000	443	1	0	0	0	0	0		119.38	99.8	4.1	209.15	334.35	0	0	0	0	0	0	0	0	0	1	19		157.5	2
Polyvinylpyrrolidone	PVP	Chloroform	8	10000	443	1	0	0	0	0	0		119.38	99.8	4.1	209.15	334.35	0	0	0	0	0	0	0	0	0	1	19		157.5	2
Polyvinylpyrrolidone	PVP	Diethyl ether	25	10000	443	1	0	0	0	0	0		74.12	99.9	2.8	157.15	307.75	0	0	0	0	0	0	0	1	0	0	15.8		422	0
Polyvinylpyrrolidone	PVP	Diethyl ether	55	10000	443	1	0	0	0	0	0		74.12	99.9	2.8	157.15	307.75	0	0	0	0	0	0	0	1	0	0	15.8		422	0
Polyvinylpyrrolidone	PVP	Diethyl ether	8	10000	443	1	0	0	0	0	0		74.12	99.9	2.8	157.15	307.75	0	0	0	0	0	0	0	1	0	0	15.8		422	0
Polyvinylpyrrolidone	PVP	Toluene	25	10000	443	1	0	0	0	0	0		92.14	99.8	2.4	180.15	383.65	0	0	0	1	0	0	0	0	0	0	18.2		23.2	1
Polyvinylpyrrolidone	PVP	Toluene	55	10000	443	1	0	0	0	0	0		92.14	99.8	2.4	180.15	383.65	0	0	0	1	0	0	0	0	0	0	18.2		23.2	1
Polyvinylpyrrolidone	PVP	Toluene	8	10000	443	1	0	0	0	0	0		92.14	99.8	2.4	180.15	383.65	0	0	0	1	0	0	0	0	0	0	18.2		23.2	1
Polyvinylpyrrolidone	PVP	Benzene	25	10000	443	1	0	0	0	0	0		78.11	99.9	2.7	278.65	353.15	0	0	0	0	0	0	0	0	0	0	18.7		75	1
Polyvinylpyrrolidone	PVP	Benzene	55	10000	443	1	0	0	0	0	0		78.11	99.9	2.7	278.65	353.15	0	0	0	0	0	0	0	0	0	0	18.7		75	1
Polyvinylpyrrolidone	PVP	Benzene	8	10000	443	1	0	0	0	0	0		78.11	99.9	2.7	278.65	353.15	0	0	0	0	0	0	0	0	0	0	18.7		75	0
Polyvinylpyrrolidone	PVP	n-hexane	25	10000	443	1	0	0	0	0	0		86.18	99	0.1	177.8	338.15	0	0	0	0	0	0	0	0	0	0	14.9		75	0
Polyvinylpyrrolidone	PVP	n-hexane	55	10000	443	1	0	0	0	0	0		86.18	99	0.1	177.8	338.15	0	0	0	0	0	0	0	0	0	0	14.9		75	0
Polyvinylpyrrolidone	PVP	n-hexane	8	10000	443	1	0	0	0	0	0		86.18	99	0.1	177.8	338.15	0	0	0	0	0	0	0	0	0	0	14.9		75	0
Polyvinylpyrrolidone	PVP	Pertoleum ether	25	10000	443	1	0	0	0	0	0		86.18	99	0.1	200.15	320.65	0	0	0	0	0	0	0	0	0	0			40
Polyvinylpyrrolidone	PVP	Pertoleum ether	55	10000	443	1	0	0	0	0	0		86.18	99	0.1	200.15	320.65	0	0	0	0	0	0	0	0	0	0			40
Polyvinylpyrrolidone	PVP	Pertoleum ether	8	10000	443	1	0	0	0	0	0		86.18	99	0.1	200.15	320.65	0	0	0	0	0	0	0	0	0	0			40
Polyvinylpyrrolidone	PVP	carbon disulfide	25	10000	443	1	0	0	0	0	0		76.14	99.9		197.15	315.35	0	0	0	0	0	0	1	0	0	0	20.5		205.5
Polyvinylpyrrolidone	PVP	carbon disulfide	55	10000	443	1	0	0	0	0	0		76.14	99.9		197.15	315.35	0	0	0	0	0	0	1	0	0	0	20.5		205.5
Polyvinylpyrrolidone	PVP	carbon disulfide	8	10000	443	1	0	0	0	0	0		76.14	99.9		197.15	315.35	0	0	0	0	0	0	1	0	0	0	20.5		205.5
Polyvinylpyrrolidone	PVP	Heptane	25	10000	443	1	0	0	0	0	0		100.23	99	0.1	182.55	371.55	0	0	0	0	0	0	0	0	0	0	15.3		35.5
Polyvinylpyrrolidone	PVP	Heptane	55	10000	443	1	0	0	0	0	0		100.23	99	0.1	182.55	371.55	0	0	0	0	0	0	0	0	0	0	15.3		35.5
Polyvinylpyrrolidone	PVP	Heptane	8	10000	443	1	0	0	0	0	0		100.23	99	0.1	182.55	371.55	0	0	0	0	0	0	0	0	0	0	15.3		35.5
Polyvinylpyrrolidone	PVP	Decaline	25	10000	443	1	0	0	0	0	0		138.25	99		148.15	463.15	0	0	0	0	0	0	0	0	0	0	8.7		0.798
Polyvinylpyrrolidone	PVP	Decaline	55	10000	443	1	0	0	0	0	0		138.25	99		148.15	463.15	0	0	0	0	0	0	0	0	0	0	8.7		0.798
Polyvinylpyrrolidone	PVP	Decaline	8	10000	443	1	0	0	0	0	0		138.25	99		148.15	463.15	0	0	0	0	0	0	0	0	0	0	8.7		0.798
Polyvinylpyrrolidone	PVP	Pentane	25	10000	443	1	0	0	0	0	0		72.15	99	0	143.35	309.25	0	0	0	0	0	0	0	0	0	0	14.5		514	0
Polyvinylpyrrolidone	PVP	Pentane	55	10000	443	1	0	0	0	0	0		72.15	99	0	143.35	309.25	0	0	0	0	0	0	0	0	0	0	14.5		514	3
Polyvinylpyrrolidone	PVP	Pentane	8	10000	443	1	0	0	0	0	0		72.15	99	0	143.35	309.25	0	0	0	0	0	0	0	0	0	0	14.5		514
Polyvinylpyrrolidone	PVP	xylene	25	10000	443	1	0	0	0	0	0		106.16	99	2.5	236.623	412.15	0	0	0	0	0	0	0	0	0	0	18		6.15
Polyvinylpyrrolidone	PVP	xylene	55	10000	443	1	0	0	0	0	0		106.16	99	2.5	236.623	412.15	0	0	0	0	0	0	0	0	0	0	18		6.15
Polyvinylpyrrolidone	PVP	xylene	8	10000	443	1	0	0	0	0	0		106.16	99	2.5	236.623	412.15	0	0	0	0	0	0	0	0	0	0	18		6.15
Polyvinylpyrrolidone	PVP	styrene	25	10000	443	1	0	0	0	0	0		104.15	99.9		243.15	418.15	0	0	0	1	0	0	0	0	0	0	19		5
Polyvinylpyrrolidone	PVP	styrene	55	10000	443	1	0	0	0	0	0		104.15	99.9		243.15	418.15	0	0	0	1	0	0	0	0	0	0	19		5
Polyvinylpyrrolidone	PVP	styrene	8	10000	443	1	0	0	0	0	0		104.15	99.9		243.15	418.15	0	0	0	1	0	0	0	0	0	0	19		5
Polyvinylpyrrolidone	PVP	1, 2, dichloroethane	25	10000	443	1	0	0	0	0	0		98.96	99.8	3.5	237.45	356.62	0	0	0	0	0	0	0	0	0	1	9.8		100
Polyvinylpyrrolidone	PVP	1, 2, dichloroethane	55	10000	443	1	0	0	0	0	0		98.96	99.8	3.5	237.45	356.62	0	0	0	0	0	0	0	0	0	1	9.8		100
Polyvinylpyrrolidone	PVP	1, 2, dichloroethane	8	10000	443	1	0	0	0	0	0		98.96	99.8	3.5	237.45	356.62	0	0	0	0	0	0	0	0	0	1	9.8		100
Poly methyl methacrylate	PMMA	Water	25	15000	398	1	0	0	0	0	1	19	18.02	100	10.2	273.15	373.15	1	0	0	0	0	0	0	0	0	0	47.8	28.8	17.1	0
Poly methyl methacrylate	PMMA	Water	55	15000	398	1	0	0	0	0	1	19	18.02	100	10.2	273.15	373.15	1	0	0	0	0	0	0	0	0	0	47.8	28.8	17.1	0
Poly methyl methacrylate	PMMA	Water	8	15000	398	1	0	0	0	0	1	19	18.02	100	10.2	273.15	373.15	1	0	0	0	0	0	0	0	0	0	47.8	28.8	17.1	0
Poly methyl methacrylate	PMMA	m-cresol	25	15000	398	1	0	0	0	0	1	19	108.14	99		282.15	476.15	1	1	0	1	0	0	0	0	0	0	27.2	8.2	1	2
Poly methyl methacrylate	PMMA	m-cresol	55	15000	398	1	0	0	0	0	1	19	108.14	99		282.15	476.15	1	1	0	1	0	0	0	0	0	0	27.2	8.2	1	2
Poly methyl methacrylate	PMMA	m-cresol	8	15000	398	1	0	0	0	0	1	19	108.14	99		282.15	476.15	1	1	0	1	0	0	0	0	0	0	27.2	8.2	1	2
Poly methyl methacrylate	PMMA	Methanol	25	15000	398	1	0	0	0	0	1	19	32.04	99.8	5.1	175.15	337.85	1	1	0	0	0	0	0	0	0	0	29.6	10.6	96	0
Poly methyl methacrylate	PMMA	Methanol	55	15000	398	1	0	0	0	0	1	19	32.04	99.8	5.1	175.15	337.85	1	1	0	0	0	0	0	0	0	0	29.6	10.6	96	0
Poly methyl methacrylate	PMMA	Methanol	8	15000	398	1	0	0	0	0	1	19	32.04	99.8	5.1	175.15	337.85	1	1	0	0	0	0	0	0	0	0	29.6	10.6	96	0
Poly methyl methacrylate	PMMA	Ethanol	25	15000	398	1	0	0	0	0	1	19	46.07	90	4.3	159.05	351.65	1	1	0	0	0	0	0	0	0	0	26.5	7.5	44	0
Poly methyl methacrylate	PMMA	Ethanol	55	15000	398	1	0	0	0	0	1	19	46.07	90	4.3	159.05	351.65	1	1	0	0	0	0	0	0	0	0	26.5	7.5	44	0
Poly methyl methacrylate	PMMA	Ethanol	8	15000	398	1	0	0	0	0	1	19	46.07	90	4.3	159.05	351.65	1	1	0	0	0	0	0	0	0	0	26.5	7.5	44	0
Poly methyl methacrylate	PMMA	Isopropylalcohol	25	15000	398	1	0	0	0	0	1	19	60.1	99.9	3.9	183.65	354.15	1	1	0	0	0	0	0	0	0	0	23.5	4.5	43	0
Poly methyl methacrylate	PMMA	Isopropylalcohol	55	15000	398	1	0	0	0	0	1	19	60.1	99.9	3.9	183.65	354.15	1	1	0	0	0	0	0	0	0	0	23.5	4.5	43	0
Poly methyl methacrylate	PMMA	Isopropylalcohol	8	15000	398	1	0	0	0	0	1	19	60.1	99.9	3.9	183.65	354.15	1	1	0	0	0	0	0	0	0	0	23.5	4.5	43	0
Poly methyl methacrylate	PMMA	n-butanol	25	15000	398	1	0	0	0	0	1	19	74.121	99	3.9	184.15	390.75	1	1	0	0	0	0	0	0	0	0	23.1	4.1	5.03	0
Poly methyl methacrylate	PMMA	n-butanol	55	15000	398	1	0	0	0	0	1	19	74.121	99	3.9	184.15	390.75	1	1	0	0	0	0	0	0	0	0	23.1	4.1	5.03	0
Poly methyl methacrylate	PMMA	n-butanol	8	15000	398	1	0	0	0	0	1	19	74.121	99	3.9	184.15	390.75	1	1	0	0	0	0	0	0	0	0	23.1	4.1	5.03	0
Poly methyl methacrylate	PMMA	Acetic acid	25	15000	398	1	0	0	0	0	1	19	60.052	99.7	6.2	290.15	391.15	1	0	1	0	0	0	0	0	0	0	21.4	2.4	11.4	2
Poly methyl methacrylate	PMMA	Acetic acid	55	15000	398	1	0	0	0	0	1	19	60.052	99.7	6.2	290.15	391.15	1	0	1	0	0	0	0	0	0	0	21.4	2.4	11.4	2
Poly methyl methacrylate	PMMA	Acetic acid	8	15000	398	1	0	0	0	0	1	19	60.052	99.7	6.2	290.15	391.15	1	0	1	0	0	0	0	0	0	0	21.4	2.4	11.4	2
Poly methyl methacrylate	PMMA	Trifluoroethanol	25	15000	398	1	0	0	0	0	1	19	100.04	99.8		228.15	351.65	1	1	0	0	0	0	0	0	0	1		19	70	2
Poly methyl methacrylate	PMMA	Trifluoroethanol	55	15000	398	1	0	0	0	0	1	19	100.04	99.8		228.15	351.65	1	1	0	0	0	0	0	0	0	1		19	70	2
Poly methyl methacrylate	PMMA	Trifluoroethanol	8	15000	398	1	0	0	0	0	1	19	100.04	99.8		228.15	351.65	1	1	0	0	0	0	0	0	0	1		19	70	2
Poly methyl methacrylate	PMMA	Nitrobenzene	25	15000	398	1	0	0	0	0	1	19	123.11	99	4.5	278.65	422.15	2	0	0	1	0	1	0	0	0	0	22.2	3.2	1	2
Poly methyl methacrylate	PMMA	Nitrobenzene	55	15000	398	1	0	0	0	0	1	19	123.11	99	4.5	278.65	422.15	2	0	0	1	0	1	0	0	0	0	22.2	3.2	1	2
Poly methyl methacrylate	PMMA	Nitrobenzene	8	15000	398	1	0	0	0	0	1	19	123.11	99	4.5	278.65	422.15	2	0	0	1	0	1	0	0	0	0	22.2	3.2	1	2
Poly methyl methacrylate	PMMA	Chlorobenzene	25	15000	398	1	0	0	0	0	1	19	112.56	99	2.7	228.15	404.15	2	0	0	1	0	0	0	0	0	1	19.6	0.6	11.8	2
Poly methyl methacrylate	PMMA	Chlorobenzene	55	15000	398	1	0	0	0	0	1	19	112.56	99	2.7	228.15	404.15	2	0	0	1	0	0	0	0	0	1	19.6	0.6	11.8	2
Poly methyl methacrylate	PMMA	Chlorobenzene	8	15000	398	1	0	0	0	0	1	19	112.56	99	2.7	228.15	404.15	2	0	0	1	0	0	0	0	0	1	19.6	0.6	11.8	0
Poly methyl methacrylate	PMMA	NMP	25	15000	398	1	0	0	0	0	1	19	99.133	99	6.7	249.15	475.15	2	0	0	0	1	1	0	0	0	0	22.96	3.96	0.342	2
Poly methyl methacrylate	PMMA	NMP	55	15000	398	1	0	0	0	0	1	19	99.133	99	6.7	249.15	475.15	2	0	0	0	1	1	0	0	0	0	22.96	3.96	0.342	2
Poly methyl methacrylate	PMMA	NMP	8	15000	398	1	0	0	0	0	1	19	99.133	99	6.7	249.15	475.15	2	0	0	0	1	1	0	0	0	0	22.96	3.96	0.342	2
Poly methyl methacrylate	PMMA	DMAc	25	15000	398	1	0	0	0	0	1	19	87.12	99	6.5	253.15	438.65	2	0	0	0	1	1	0	0	0	0	22.771	3.771	1.28	2
Poly methyl methacrylate	PMMA	DMAc	55	15000	398	1	0	0	0	0	1	19	87.12	99	6.5	253.15	438.65	2	0	0	0	1	1	0	0	0	0	22.771	3.771	1.28	2
Poly methyl methacrylate	PMMA	DMAc	8	15000	398	1	0	0	0	0	1	19	87.12	99	6.5	253.15	438.65	2	0	0	0	1	1	0	0	0	0	22.771	3.771	1.28	2
Poly methyl methacrylate	PMMA	DMSO	25	15000	398	1	0	0	0	0	1	19	78.13	99.9	7.2	291.55	462.15	2	0	0	0	0	0	1	0	0	0	26.7	7.7	0.413	2
Poly methyl methacrylate	PMMA	DMSO	55	15000	398	1	0	0	0	0	1	19	78.13	99.9	7.2	291.55	462.15	2	0	0	0	0	0	1	0	0	0	26.7	7.7	0.413	2
Poly methyl methacrylate	PMMA	DMSO	8	15000	398	1	0	0	0	0	1	19	78.13	99.9	7.2	291.55	462.15	2	0	0	0	0	0	1	0	0	0	26.7	7.7	0.413	-1
Poly methyl methacrylate	PMMA	DMF	25	15000	398	1	0	0	0	0	1	19	73.09	99.8	6.4	212.15	426.15	2	0	0	0	1	1	0	0	0	0	24.86	5.86	2.7	2
Poly methyl methacrylate	PMMA	DMF	55	15000	398	1	0	0	0	0	1	19	73.09	99.8	6.4	212.15	426.15	2	0	0	0	1	1	0	0	0	0	24.86	5.86	2.7	2
Poly methyl methacrylate	PMMA	DMF	8	15000	398	1	0	0	0	0	1	19	73.09	99.8	6.4	212.15	426.15	2	0	0	0	1	1	0	0	0	0	24.86	5.86	2.7	2
Poly methyl methacrylate	PMMA	Acetonitrile	25	15000	398	1	0	0	0	0	1	19	41.05	99.5	5.1	227.45	354.75	2	0	0	0	0	1	0	0	0	0	24.35	5.35	73	2
Poly methyl methacrylate	PMMA	Acetonitrile	55	15000	398	1	0	0	0	0	1	19	41.05	99.5	5.1	227.45	354.75	2	0	0	0	0	1	0	0	0	0	24.35	5.35	73	2
Poly methyl methacrylate	PMMA	Acetonitrile	8	15000	398	1	0	0	0	0	1	19	41.05	99.5	5.1	227.45	354.75	2	0	0	0	0	1	0	0	0	0	24.35	5.35	73	2
Poly methyl methacrylate	PMMA	Acetone	25	15000	398	1	0	0	0	0	1	19	58.08	99	5.1	178.15	329.15	2	0	0	0	1	0	0	0	0	0	20	1	185.3	2
Poly methyl methacrylate	PMMA	Acetone	55	15000	398	1	0	0	0	0	1	19	58.08	99	5.1	178.15	329.15	2	0	0	0	1	0	0	0	0	0	20	1	185.3	2
Poly methyl methacrylate	PMMA	Acetone	8	15000	398	1	0	0	0	0	1	19	58.08	99	5.1	178.15	329.15	2	0	0	0	1	0	0	0	0	0	20	1	185.3	2
Poly methyl methacrylate	PMMA	DCM	25	15000	398	1	0	0	0	0	1	19	84.93	99	3.1	178.15	313.15	2	0	0	0	0	0	0	0	0	1		19	350	2
Poly methyl methacrylate	PMMA	DCM	55	15000	398	1	0	0	0	0	1	19	84.93	99	3.1	178.15	313.15	2	0	0	0	0	0	0	0	0	1		19	350	2
Poly methyl methacrylate	PMMA	DCM	8	15000	398	1	0	0	0	0	1	19	84.93	99	3.1	178.15	313.15	2	0	0	0	0	0	0	0	0	1		19	350	2
Poly methyl methacrylate	PMMA	THF	25	15000	398	1	0	0	0	0	1	19	72.11	99	4	164.71	338.15	2	0	0	0	0	0	0	1	0	0	19.4	0.4	127.5	2
Poly methyl methacrylate	PMMA	THF	55	15000	398	1	0	0	0	0	1	19	72.11	99	4	164.71	338.15	2	0	0	0	0	0	0	1	0	0	19.4	0.4	127.5	2
Poly methyl methacrylate	PMMA	THF	8	15000	398	1	0	0	0	0	1	19	72.11	99	4	164.71	338.15	2	0	0	0	0	0	0	1	0	0	19.4	0.4	127.5	2
Poly methyl methacrylate	PMMA	Ethyl Acetate	25	15000	398	1	0	0	0	0	1	19	88.11	99.5	4.4	190.15	350.25	2	0	0	0	0	0	0	0	1	0	18.1	0.9	69.8	2
Poly methyl methacrylate	PMMA	Ethyl Acetate	55	15000	398	1	0	0	0	0	1	19	88.11	99.5	4.4	190.15	350.25	2	0	0	0	0	0	0	0	1	0	18.1	0.9	69.8	2
Poly methyl methacrylate	PMMA	Ethyl Acetate	8	15000	398	1	0	0	0	0	1	19	88.11	99.5	4.4	190.15	350.25	2	0	0	0	0	0	0	0	1	0	18.1	0.9	69.8	2
Poly methyl methacrylate	PMMA	1,2,4-trichlorobenzene	25	15000	398	1	0	0	0	0	1	19	181.45	99		290.15	486.65	2	0	0	0	0	0	0	0	0	1	9.9	9.1	0.195
Poly methyl methacrylate	PMMA	1,2,4-trichlorobenzene	55	15000	398	1	0	0	0	0	1	19	181.45	99		290.15	486.65	2	0	0	0	0	0	0	0	0	1	9.9	9.1	0.195
Poly methyl methacrylate	PMMA	1,2,4-trichlorobenzene	8	15000	398	1	0	0	0	0	1	19	181.45	99		290.15	486.65	2	0	0	0	0	0	0	0	0	1	9.9	9.1	0.195
Poly methyl methacrylate	PMMA	1,4-dioxane	25	15000	398	1	0	0	0	0	1	19	88.11	99	4.8	285.15	374.15	0	0	0	0	0	0	0	1	0	0	20.45	1.45	30.8	2
Poly methyl methacrylate	PMMA	1,4-dioxane	55	15000	398	1	0	0	0	0	1	19	88.11	99	4.8	285.15	374.15	0	0	0	0	0	0	0	1	0	0	20.45	1.45	30.8	2
Poly methyl methacrylate	PMMA	1,4-dioxane	8	15000	398	1	0	0	0	0	1	19	88.11	99	4.8	285.15	374.15	0	0	0	0	0	0	0	1	0	0	20.45	1.45	30.8	2
Poly methyl methacrylate	PMMA	Chloroform	25	15000	398	1	0	0	0	0	1	19	119.38	99.8	4.1	209.15	334.35	0	0	0	0	0	0	0	0	0	1	19	0	157.5	2
Poly methyl methacrylate	PMMA	Chloroform	55	15000	398	1	0	0	0	0	1	19	119.38	99.8	4.1	209.15	334.35	0	0	0	0	0	0	0	0	0	1	19	0	157.5	2
Poly methyl methacrylate	PMMA	Chloroform	8	15000	398	1	0	0	0	0	1	19	119.38	99.8	4.1	209.15	334.35	0	0	0	0	0	0	0	0	0	1	19	0	157.5	2
Poly methyl methacrylate	PMMA	Diethyl ether	25	15000	398	1	0	0	0	0	1	19	74.12	99.9	2.8	157.15	307.75	0	0	0	0	0	0	0	1	0	0	15.8	3.2	422	1
Poly methyl methacrylate	PMMA	Diethyl ether	55	15000	398	1	0	0	0	0	1	19	74.12	99.9	2.8	157.15	307.75	0	0	0	0	0	0	0	1	0	0	15.8	3.2	422	3
Poly methyl methacrylate	PMMA	Diethyl ether	8	15000	398	1	0	0	0	0	1	19	74.12	99.9	2.8	157.15	307.75	0	0	0	0	0	0	0	1	0	0	15.8	3.2	422
Poly methyl methacrylate	PMMA	Toluene	25	15000	398	1	0	0	0	0	1	19	92.14	99.8	2.4	180.15	383.65	0	0	0	1	0	0	0	0	0	0	18.2	0.8	23.2	2
Poly methyl methacrylate	PMMA	Toluene	55	15000	398	1	0	0	0	0	1	19	92.14	99.8	2.4	180.15	383.65	0	0	0	1	0	0	0	0	0	0	18.2	0.8	23.2	2
Poly methyl methacrylate	PMMA	Toluene	8	15000	398	1	0	0	0	0	1	19	92.14	99.8	2.4	180.15	383.65	0	0	0	1	0	0	0	0	0	0	18.2	0.8	23.2	2
Poly methyl methacrylate	PMMA	Benzene	25	15000	398	1	0	0	0	0	1	19	78.11	99.9	2.7	278.65	353.15	0	0	0	0	0	0	0	0	0	0	18.7	0.3	75	2
Poly methyl methacrylate	PMMA	Benzene	55	15000	398	1	0	0	0	0	1	19	78.11	99.9	2.7	278.65	353.15	0	0	0	0	0	0	0	0	0	0	18.7	0.3	75	2
Poly methyl methacrylate	PMMA	Benzene	8	15000	398	1	0	0	0	0	1	19	78.11	99.9	2.7	278.65	353.15	0	0	0	0	0	0	0	0	0	0	18.7	0.3	75	1
Poly methyl methacrylate	PMMA	n-hexane	25	15000	398	1	0	0	0	0	1	19	86.18	99	0.1	177.8	338.15	0	0	0	0	0	0	0	0	0	0	14.9	4.1	75	0
Poly methyl methacrylate	PMMA	n-hexane	55	15000	398	1	0	0	0	0	1	19	86.18	99	0.1	177.8	338.15	0	0	0	0	0	0	0	0	0	0	14.9	4.1	75	0
Poly methyl methacrylate	PMMA	n-hexane	8	15000	398	1	0	0	0	0	1	19	86.18	99	0.1	177.8	338.15	0	0	0	0	0	0	0	0	0	0	14.9	4.1	75	0
Poly methyl methacrylate	PMMA	Pertoleum ether	25	15000	398	1	0	0	0	0	1	19	86.18	99	0.1	200.15	320.65	0	0	0	0	0	0	0	0	0	0		19	40	0
Poly methyl methacrylate	PMMA	Pertoleum ether	55	15000	398	1	0	0	0	0	1	19	86.18	99	0.1	200.15	320.65	0	0	0	0	0	0	0	0	0	0		19	40	0
Poly methyl methacrylate	PMMA	Pertoleum ether	8	15000	398	1	0	0	0	0	1	19	86.18	99	0.1	200.15	320.65	0	0	0	0	0	0	0	0	0	0		19	40	0
Poly methyl methacrylate	PMMA	carbon disulfide	25	15000	398	1	0	0	0	0	1	19	76.14	99.9		197.15	315.35	0	0	0	0	0	0	1	0	0	0	20.5	1.5	205.5	0
Poly methyl methacrylate	PMMA	carbon disulfide	55	15000	398	1	0	0	0	0	1	19	76.14	99.9		197.15	315.35	0	0	0	0	0	0	1	0	0	0	20.5	1.5	205.5	0
Poly methyl methacrylate	PMMA	carbon disulfide	8	15000	398	1	0	0	0	0	1	19	76.14	99.9		197.15	315.35	0	0	0	0	0	0	1	0	0	0	20.5	1.5	205.5	0
Poly methyl methacrylate	PMMA	Heptane	25	15000	398	1	0	0	0	0	1	19	100.23	99	0.1	182.55	371.55	0	0	0	0	0	0	0	0	0	0	15.3	3.7	35.5	0
Poly methyl methacrylate	PMMA	Heptane	55	15000	398	1	0	0	0	0	1	19	100.23	99	0.1	182.55	371.55	0	0	0	0	0	0	0	0	0	0	15.3	3.7	35.5	0
Poly methyl methacrylate	PMMA	Heptane	8	15000	398	1	0	0	0	0	1	19	100.23	99	0.1	182.55	371.55	0	0	0	0	0	0	0	0	0	0	15.3	3.7	35.5	0
Poly methyl methacrylate	PMMA	Decaline	25	15000	398	1	0	0	0	0	1	19	138.25	99		148.15	463.15	0	0	0	0	0	0	0	0	0	0	8.7	10.3	0.798	0
Poly methyl methacrylate	PMMA	Decaline	55	15000	398	1	0	0	0	0	1	19	138.25	99		148.15	463.15	0	0	0	0	0	0	0	0	0	0	8.7	10.3	0.798	0
Poly methyl methacrylate	PMMA	Decaline	8	15000	398	1	0	0	0	0	1	19	138.25	99		148.15	463.15	0	0	0	0	0	0	0	0	0	0	8.7	10.3	0.798	0
Poly methyl methacrylate	PMMA	Pentane	25	15000	398	1	0	0	0	0	1	19	72.15	99	0	143.35	309.25	0	0	0	0	0	0	0	0	0	0	14.5	4.5	514
Poly methyl methacrylate	PMMA	Pentane	55	15000	398	1	0	0	0	0	1	19	72.15	99	0	143.35	309.25	0	0	0	0	0	0	0	0	0	0	14.5	4.5	514
Poly methyl methacrylate	PMMA	Pentane	8	15000	398	1	0	0	0	0	1	19	72.15	99	0	143.35	309.25	0	0	0	0	0	0	0	0	0	0	14.5	4.5	514
Poly methyl methacrylate	PMMA	xylene	25	15000	398	1	0	0	0	0	1	19	106.16	99	2.5	236.623	412.15	0	0	0	0	0	0	0	0	0	0	18	1	6.15
Poly methyl methacrylate	PMMA	xylene	55	15000	398	1	0	0	0	0	1	19	106.16	99	2.5	236.623	412.15	0	0	0	0	0	0	0	0	0	0	18	1	6.15
Poly methyl methacrylate	PMMA	xylene	8	15000	398	1	0	0	0	0	1	19	106.16	99	2.5	236.623	412.15	0	0	0	0	0	0	0	0	0	0	18	1	6.15
Poly methyl methacrylate	PMMA	styrene	25	15000	398	1	0	0	0	0	1	19	104.15	99.9		243.15	418.15	0	0	0	1	0	0	0	0	0	0	19	0	5
Poly methyl methacrylate	PMMA	styrene	55	15000	398	1	0	0	0	0	1	19	104.15	99.9		243.15	418.15	0	0	0	1	0	0	0	0	0	0	19	0	5
Poly methyl methacrylate	PMMA	styrene	8	15000	398	1	0	0	0	0	1	19	104.15	99.9		243.15	418.15	0	0	0	1	0	0	0	0	0	0	19	0	5
Poly methyl methacrylate	PMMA	1, 2, dichloroethane	25	15000	398	1	0	0	0	0	1	19	98.96	99.8	3.5	237.45	356.62	0	0	0	0	0	0	0	0	0	1	9.8	9.2	100
Poly methyl methacrylate	PMMA	1, 2, dichloroethane	55	15000	398	1	0	0	0	0	1	19	98.96	99.8	3.5	237.45	356.62	0	0	0	0	0	0	0	0	0	1	9.8	9.2	100
Poly methyl methacrylate	PMMA	1, 2, dichloroethane	8	15000	398	1	0	0	0	0	1	19	98.96	99.8	3.5	237.45	356.62	0	0	0	0	0	0	0	0	0	1	9.8	9.2	100
Poly ethylene glycol	PEG	Water	25	8000	225	0	1	1	0	0	0	20.8	18.02	100	10.2	273.15	373.15	1	0	0	0	0	0	0	0	0	0	47.8	27	17.1	2
Poly ethylene glycol	PEG	Water	55	8000	225	0	1	1	0	0	0	20.8	18.02	100	10.2	273.15	373.15	1	0	0	0	0	0	0	0	0	0	47.8	27	17.1	2
Poly ethylene glycol	PEG	Water	8	8000	225	0	1	1	0	0	0	20.8	18.02	100	10.2	273.15	373.15	1	0	0	0	0	0	0	0	0	0	47.8	27	17.1	2
Poly ethylene glycol	PEG	m-cresol	25	8000	225	0	1	1	0	0	0	20.8	108.14	99		282.15	476.15	1	1	0	1	0	0	0	0	0	0	27.2	6.4	1	2
Poly ethylene glycol	PEG	m-cresol	55	8000	225	0	1	1	0	0	0	20.8	108.14	99		282.15	476.15	1	1	0	1	0	0	0	0	0	0	27.2	6.4	1	2
Poly ethylene glycol	PEG	m-cresol	8	8000	225	0	1	1	0	0	0	20.8	108.14	99		282.15	476.15	1	1	0	1	0	0	0	0	0	0	27.2	6.4	1	2
Poly ethylene glycol	PEG	Methanol	25	8000	225	0	1	1	0	0	0	20.8	32.04	99.8	5.1	175.15	337.85	1	1	0	0	0	0	0	0	0	0	29.6	8.8	96	2
Poly ethylene glycol	PEG	Methanol	55	8000	225	0	1	1	0	0	0	20.8	32.04	99.8	5.1	175.15	337.85	1	1	0	0	0	0	0	0	0	0	29.6	8.8	96	2
Poly ethylene glycol	PEG	Methanol	8	8000	225	0	1	1	0	0	0	20.8	32.04	99.8	5.1	175.15	337.85	1	1	0	0	0	0	0	0	0	0	29.6	8.8	96	0
Poly ethylene glycol	PEG	Ethanol	25	8000	225	0	1	1	0	0	0	20.8	46.07	90	4.3	159.05	351.65	1	1	0	0	0	0	0	0	0	0	26.5	5.7	44	0
Poly ethylene glycol	PEG	Ethanol	55	8000	225	0	1	1	0	0	0	20.8	46.07	90	4.3	159.05	351.65	1	1	0	0	0	0	0	0	0	0	26.5	5.7	44	2
Poly ethylene glycol	PEG	Ethanol	8	8000	225	0	1	1	0	0	0	20.8	46.07	90	4.3	159.05	351.65	1	1	0	0	0	0	0	0	0	0	26.5	5.7	44	0
Poly ethylene glycol	PEG	Isopropylalcohol	25	8000	225	0	1	1	0	0	0	20.8	60.1	99.9	3.9	183.65	354.15	1	1	0	0	0	0	0	0	0	0	23.5	2.7	43	0
Poly ethylene glycol	PEG	Isopropylalcohol	55	8000	225	0	1	1	0	0	0	20.8	60.1	99.9	3.9	183.65	354.15	1	1	0	0	0	0	0	0	0	0	23.5	2.7	43	2
Poly ethylene glycol	PEG	Isopropylalcohol	8	8000	225	0	1	1	0	0	0	20.8	60.1	99.9	3.9	183.65	354.15	1	1	0	0	0	0	0	0	0	0	23.5	2.7	43	0
Poly ethylene glycol	PEG	n-butanol	25	8000	225	0	1	1	0	0	0	20.8	74.121	99	3.9	184.15	390.75	1	1	0	0	0	0	0	0	0	0	23.1	2.3	5.03	0
Poly ethylene glycol	PEG	n-butanol	55	8000	225	0	1	1	0	0	0	20.8	74.121	99	3.9	184.15	390.75	1	1	0	0	0	0	0	0	0	0	23.1	2.3	5.03	2
Poly ethylene glycol	PEG	n-butanol	8	8000	225	0	1	1	0	0	0	20.8	74.121	99	3.9	184.15	390.75	1	1	0	0	0	0	0	0	0	0	23.1	2.3	5.03	0
Poly ethylene glycol	PEG	Acetic acid	25	8000	225	0	1	1	0	0	0	20.8	60.052	99.7	6.2	290.15	391.15	1	0	1	0	0	0	0	0	0	0	21.4	0.6	11.4	2
Poly ethylene glycol	PEG	Acetic acid	55	8000	225	0	1	1	0	0	0	20.8	60.052	99.7	6.2	290.15	391.15	1	0	1	0	0	0	0	0	0	0	21.4	0.6	11.4	2
Poly ethylene glycol	PEG	Acetic acid	8	8000	225	0	1	1	0	0	0	20.8	60.052	99.7	6.2	290.15	391.15	1	0	1	0	0	0	0	0	0	0	21.4	0.6	11.4	-1
Poly ethylene glycol	PEG	Trifluoroethanol	25	8000	225	0	1	1	0	0	0	20.8	100.04	99.8		228.15	351.65	1	1	0	0	0	0	0	0	0	1		20.8	70	2
Poly ethylene glycol	PEG	Trifluoroethanol	55	8000	225	0	1	1	0	0	0	20.8	100.04	99.8		228.15	351.65	1	1	0	0	0	0	0	0	0	1		20.8	70	2
Poly ethylene glycol	PEG	Trifluoroethanol	8	8000	225	0	1	1	0	0	0	20.8	100.04	99.8		228.15	351.65	1	1	0	0	0	0	0	0	0	1		20.8	70	2
Poly ethylene glycol	PEG	Nitrobenzene	25	8000	225	0	1	1	0	0	0	20.8	123.11	99	4.5	278.65	422.15	2	0	0	1	0	1	0	0	0	0	22.2	1.4	1	2
Poly ethylene glycol	PEG	Nitrobenzene	55	8000	225	0	1	1	0	0	0	20.8	123.11	99	4.5	278.65	422.15	2	0	0	1	0	1	0	0	0	0	22.2	1.4	1	2
Poly ethylene glycol	PEG	Nitrobenzene	8	8000	225	0	1	1	0	0	0	20.8	123.11	99	4.5	278.65	422.15	2	0	0	1	0	1	0	0	0	0	22.2	1.4	1	1
Poly ethylene glycol	PEG	Chlorobenzene	25	8000	225	0	1	1	0	0	0	20.8	112.56	99	2.7	228.15	404.15	2	0	0	1	0	0	0	0	0	1	19.6	1.2	11.8	2
Poly ethylene glycol	PEG	Chlorobenzene	55	8000	225	0	1	1	0	0	0	20.8	112.56	99	2.7	228.15	404.15	2	0	0	1	0	0	0	0	0	1	19.6	1.2	11.8	2
Poly ethylene glycol	PEG	Chlorobenzene	8	8000	225	0	1	1	0	0	0	20.8	112.56	99	2.7	228.15	404.15	2	0	0	1	0	0	0	0	0	1	19.6	1.2	11.8	2
Poly ethylene glycol	PEG	NMP	25	8000	225	0	1	1	0	0	0	20.8	99.133	99	6.7	249.15	475.15	2	0	0	0	1	1	0	0	0	0	22.96	2.16	0.342	0
Poly ethylene glycol	PEG	NMP	55	8000	225	0	1	1	0	0	0	20.8	99.133	99	6.7	249.15	475.15	2	0	0	0	1	1	0	0	0	0	22.96	2.16	0.342	2
Poly ethylene glycol	PEG	NMP	8	8000	225	0	1	1	0	0	0	20.8	99.133	99	6.7	249.15	475.15	2	0	0	0	1	1	0	0	0	0	22.96	2.16	0.342	0
Poly ethylene glycol	PEG	DMAc	25	8000	225	0	1	1	0	0	0	20.8	87.12	99	6.5	253.15	438.65	2	0	0	0	1	1	0	0	0	0	22.771	1.971	1.28	0
Poly ethylene glycol	PEG	DMAc	55	8000	225	0	1	1	0	0	0	20.8	87.12	99	6.5	253.15	438.65	2	0	0	0	1	1	0	0	0	0	22.771	1.971	1.28	2
Poly ethylene glycol	PEG	DMAc	8	8000	225	0	1	1	0	0	0	20.8	87.12	99	6.5	253.15	438.65	2	0	0	0	1	1	0	0	0	0	22.771	1.971	1.28	0
Poly ethylene glycol	PEG	DMSO	25	8000	225	0	1	1	0	0	0	20.8	78.13	99.9	7.2	291.55	462.15	2	0	0	0	0	0	1	0	0	0	26.7	5.9	0.413	0
Poly ethylene glycol	PEG	DMSO	55	8000	225	0	1	1	0	0	0	20.8	78.13	99.9	7.2	291.55	462.15	2	0	0	0	0	0	1	0	0	0	26.7	5.9	0.413	0
Poly ethylene glycol	PEG	DMSO	8	8000	225	0	1	1	0	0	0	20.8	78.13	99.9	7.2	291.55	462.15	2	0	0	0	0	0	1	0	0	0	26.7	5.9	0.413	-1
Poly ethylene glycol	PEG	DMF	25	8000	225	0	1	1	0	0	0	20.8	73.09	99.8	6.4	212.15	426.15	2	0	0	0	1	1	0	0	0	0	24.86	4.06	2.7	0
Poly ethylene glycol	PEG	DMF	55	8000	225	0	1	1	0	0	0	20.8	73.09	99.8	6.4	212.15	426.15	2	0	0	0	1	1	0	0	0	0	24.86	4.06	2.7	2
Poly ethylene glycol	PEG	DMF	8	8000	225	0	1	1	0	0	0	20.8	73.09	99.8	6.4	212.15	426.15	2	0	0	0	1	1	0	0	0	0	24.86	4.06	2.7	0
Poly ethylene glycol	PEG	Acetonitrile	25	8000	225	0	1	1	0	0	0	20.8	41.05	99.5	5.1	227.45	354.75	2	0	0	0	0	1	0	0	0	0	24.35	3.55	73	2
Poly ethylene glycol	PEG	Acetonitrile	55	8000	225	0	1	1	0	0	0	20.8	41.05	99.5	5.1	227.45	354.75	2	0	0	0	0	1	0	0	0	0	24.35	3.55	73	2
Poly ethylene glycol	PEG	Acetonitrile	8	8000	225	0	1	1	0	0	0	20.8	41.05	99.5	5.1	227.45	354.75	2	0	0	0	0	1	0	0	0	0	24.35	3.55	73	2
Poly ethylene glycol	PEG	Acetone	25	8000	225	0	1	1	0	0	0	20.8	58.08	99	5.1	178.15	329.15	2	0	0	0	1	0	0	0	0	0	20	0.8	185.3	0
Poly ethylene glycol	PEG	Acetone	55	8000	225	0	1	1	0	0	0	20.8	58.08	99	5.1	178.15	329.15	2	0	0	0	1	0	0	0	0	0	20	0.8	185.3	1
Poly ethylene glycol	PEG	Acetone	8	8000	225	0	1	1	0	0	0	20.8	58.08	99	5.1	178.15	329.15	2	0	0	0	1	0	0	0	0	0	20	0.8	185.3	0
Poly ethylene glycol	PEG	DCM	25	8000	225	0	1	1	0	0	0	20.8	84.93	99	3.1	178.15	313.15	2	0	0	0	0	0	0	0	0	1		20.8	350	2
Poly ethylene glycol	PEG	DCM	55	8000	225	0	1	1	0	0	0	20.8	84.93	99	3.1	178.15	313.15	2	0	0	0	0	0	0	0	0	1		20.8	350	2
Poly ethylene glycol	PEG	DCM	8	8000	225	0	1	1	0	0	0	20.8	84.93	99	3.1	178.15	313.15	2	0	0	0	0	0	0	0	0	1		20.8	350	2
Poly ethylene glycol	PEG	THF	25	8000	225	0	1	1	0	0	0	20.8	72.11	99	4	164.71	338.15	2	0	0	0	0	0	0	1	0	0	19.4	1.4	127.5	0
Poly ethylene glycol	PEG	THF	55	8000	225	0	1	1	0	0	0	20.8	72.11	99	4	164.71	338.15	2	0	0	0	0	0	0	1	0	0	19.4	1.4	127.5	1
Poly ethylene glycol	PEG	THF	8	8000	225	0	1	1	0	0	0	20.8	72.11	99	4	164.71	338.15	2	0	0	0	0	0	0	1	0	0	19.4	1.4	127.5	0
Poly ethylene glycol	PEG	Ethyl Acetate	25	8000	225	0	1	1	0	0	0	20.8	88.11	99.5	4.4	190.15	350.25	2	0	0	0	0	0	0	0	1	0	18.1	2.7	69.8	0
Poly ethylene glycol	PEG	Ethyl Acetate	55	8000	225	0	1	1	0	0	0	20.8	88.11	99.5	4.4	190.15	350.25	2	0	0	0	0	0	0	0	1	0	18.1	2.7	69.8	2
Poly ethylene glycol	PEG	Ethyl Acetate	8	8000	225	0	1	1	0	0	0	20.8	88.11	99.5	4.4	190.15	350.25	2	0	0	0	0	0	0	0	1	0	18.1	2.7	69.8	0
Poly ethylene glycol	PEG	1,2,4-trichlorobenzene	25	8000	225	0	1	1	0	0	0	20.8	181.45	99		290.15	486.65	2	0	0	0	0	0	0	0	0	1	9.9	10.9	0.195
Poly ethylene glycol	PEG	1,2,4-trichlorobenzene	55	8000	225	0	1	1	0	0	0	20.8	181.45	99		290.15	486.65	2	0	0	0	0	0	0	0	0	1	9.9	10.9	0.195
Poly ethylene glycol	PEG	1,2,4-trichlorobenzene	8	8000	225	0	1	1	0	0	0	20.8	181.45	99		290.15	486.65	2	0	0	0	0	0	0	0	0	1	9.9	10.9	0.195
Poly ethylene glycol	PEG	1,4-dioxane	25	8000	225	0	1	1	0	0	0	20.8	88.11	99	4.8	285.15	374.15	0	0	0	0	0	0	0	1	0	0	20.45	0.35	30.8	2
Poly ethylene glycol	PEG	1,4-dioxane	55	8000	225	0	1	1	0	0	0	20.8	88.11	99	4.8	285.15	374.15	0	0	0	0	0	0	0	1	0	0	20.45	0.35	30.8	2
Poly ethylene glycol	PEG	1,4-dioxane	8	8000	225	0	1	1	0	0	0	20.8	88.11	99	4.8	285.15	374.15	0	0	0	0	0	0	0	1	0	0	20.45	0.35	30.8	-1
Poly ethylene glycol	PEG	Chloroform	25	8000	225	0	1	1	0	0	0	20.8	119.38	99.8	4.1	209.15	334.35	0	0	0	0	0	0	0	0	0	1	19	1.8	157.5	2
Poly ethylene glycol	PEG	Chloroform	55	8000	225	0	1	1	0	0	0	20.8	119.38	99.8	4.1	209.15	334.35	0	0	0	0	0	0	0	0	0	1	19	1.8	157.5	2
Poly ethylene glycol	PEG	Chloroform	8	8000	225	0	1	1	0	0	0	20.8	119.38	99.8	4.1	209.15	334.35	0	0	0	0	0	0	0	0	0	1	19	1.8	157.5	2
Poly ethylene glycol	PEG	Diethyl ether	25	8000	225	0	1	1	0	0	0	20.8	74.12	99.9	2.8	157.15	307.75	0	0	0	0	0	0	0	1	0	0	15.8	5	422	0
Poly ethylene glycol	PEG	Diethyl ether	55	8000	225	0	1	1	0	0	0	20.8	74.12	99.9	2.8	157.15	307.75	0	0	0	0	0	0	0	1	0	0	15.8	5	422	0
Poly ethylene glycol	PEG	Diethyl ether	8	8000	225	0	1	1	0	0	0	20.8	74.12	99.9	2.8	157.15	307.75	0	0	0	0	0	0	0	1	0	0	15.8	5	422	0
Poly ethylene glycol	PEG	Toluene	25	8000	225	0	1	1	0	0	0	20.8	92.14	99.8	2.4	180.15	383.65	0	0	0	1	0	0	0	0	0	0	18.2	2.6	23.2	0
Poly ethylene glycol	PEG	Toluene	55	8000	225	0	1	1	0	0	0	20.8	92.14	99.8	2.4	180.15	383.65	0	0	0	1	0	0	0	0	0	0	18.2	2.6	23.2	2
Poly ethylene glycol	PEG	Toluene	8	8000	225	0	1	1	0	0	0	20.8	92.14	99.8	2.4	180.15	383.65	0	0	0	1	0	0	0	0	0	0	18.2	2.6	23.2	0
Poly ethylene glycol	PEG	Benzene	25	8000	225	0	1	1	0	0	0	20.8	78.11	99.9	2.7	278.65	353.15	0	0	0	0	0	0	0	0	0	0	18.7	2.1	75	2
Poly ethylene glycol	PEG	Benzene	55	8000	225	0	1	1	0	0	0	20.8	78.11	99.9	2.7	278.65	353.15	0	0	0	0	0	0	0	0	0	0	18.7	2.1	75	2
Poly ethylene glycol	PEG	Benzene	8	8000	225	0	1	1	0	0	0	20.8	78.11	99.9	2.7	278.65	353.15	0	0	0	0	0	0	0	0	0	0	18.7	2.1	75	2
Poly ethylene glycol	PEG	n-hexane	25	8000	225	0	1	1	0	0	0	20.8	86.18	99	0.1	177.8	338.15	0	0	0	0	0	0	0	0	0	0	14.9	5.9	75	0
Poly ethylene glycol	PEG	n-hexane	55	8000	225	0	1	1	0	0	0	20.8	86.18	99	0.1	177.8	338.15	0	0	0	0	0	0	0	0	0	0	14.9	5.9	75	0
Poly ethylene glycol	PEG	n-hexane	8	8000	225	0	1	1	0	0	0	20.8	86.18	99	0.1	177.8	338.15	0	0	0	0	0	0	0	0	0	0	14.9	5.9	75	0
Poly ethylene glycol	PEG	Pertoleum ether	25	8000	225	0	1	1	0	0	0	20.8	86.18	99	0.1	200.15	320.65	0	0	0	0	0	0	0	0	0	0		20.8	40	0
Poly ethylene glycol	PEG	Pertoleum ether	55	8000	225	0	1	1	0	0	0	20.8	86.18	99	0.1	200.15	320.65	0	0	0	0	0	0	0	0	0	0		20.8	40	0
Poly ethylene glycol	PEG	Pertoleum ether	8	8000	225	0	1	1	0	0	0	20.8	86.18	99	0.1	200.15	320.65	0	0	0	0	0	0	0	0	0	0		20.8	40	0
Poly ethylene glycol	PEG	carbon disulfide	25	8000	225	0	1	1	0	0	0	20.8	76.14	99.9		197.15	315.35	0	0	0	0	0	0	1	0	0	0	20.5	0.3	205.5	0
Poly ethylene glycol	PEG	carbon disulfide	55	8000	225	0	1	1	0	0	0	20.8	76.14	99.9		197.15	315.35	0	0	0	0	0	0	1	0	0	0	20.5	0.3	205.5	2
Poly ethylene glycol	PEG	carbon disulfide	8	8000	225	0	1	1	0	0	0	20.8	76.14	99.9		197.15	315.35	0	0	0	0	0	0	1	0	0	0	20.5	0.3	205.5	0
Poly ethylene glycol	PEG	Heptane	25	8000	225	0	1	1	0	0	0	20.8	100.23	99	0.1	182.55	371.55	0	0	0	0	0	0	0	0	0	0	15.3	5.5	35.5	0
Poly ethylene glycol	PEG	Heptane	55	8000	225	0	1	1	0	0	0	20.8	100.23	99	0.1	182.55	371.55	0	0	0	0	0	0	0	0	0	0	15.3	5.5	35.5	0
Poly ethylene glycol	PEG	Heptane	8	8000	225	0	1	1	0	0	0	20.8	100.23	99	0.1	182.55	371.55	0	0	0	0	0	0	0	0	0	0	15.3	5.5	35.5	0
Poly ethylene glycol	PEG	Decaline	25	8000	225	0	1	1	0	0	0	20.8	138.25	99		148.15	463.15	0	0	0	0	0	0	0	0	0	0	8.7	12.1	0.798	0
Poly ethylene glycol	PEG	Decaline	55	8000	225	0	1	1	0	0	0	20.8	138.25	99		148.15	463.15	0	0	0	0	0	0	0	0	0	0	8.7	12.1	0.798	2
Poly ethylene glycol	PEG	Decaline	8	8000	225	0	1	1	0	0	0	20.8	138.25	99		148.15	463.15	0	0	0	0	0	0	0	0	0	0	8.7	12.1	0.798	0
Poly ethylene glycol	PEG	Pentane	25	8000	225	0	1	1	0	0	0	20.8	72.15	99	0	143.35	309.25	0	0	0	0	0	0	0	0	0	0	14.5	6.3	514
Poly ethylene glycol	PEG	Pentane	55	8000	225	0	1	1	0	0	0	20.8	72.15	99	0	143.35	309.25	0	0	0	0	0	0	0	0	0	0	14.5	6.3	514
Poly ethylene glycol	PEG	Pentane	8	8000	225	0	1	1	0	0	0	20.8	72.15	99	0	143.35	309.25	0	0	0	0	0	0	0	0	0	0	14.5	6.3	514
Poly ethylene glycol	PEG	xylene	25	8000	225	0	1	1	0	0	0	20.8	106.16	99	2.5	236.623	412.15	0	0	0	0	0	0	0	0	0	0	18	2.8	6.15
Poly ethylene glycol	PEG	xylene	55	8000	225	0	1	1	0	0	0	20.8	106.16	99	2.5	236.623	412.15	0	0	0	0	0	0	0	0	0	0	18	2.8	6.15
Poly ethylene glycol	PEG	xylene	8	8000	225	0	1	1	0	0	0	20.8	106.16	99	2.5	236.623	412.15	0	0	0	0	0	0	0	0	0	0	18	2.8	6.15
Poly ethylene glycol	PEG	styrene	25	8000	225	0	1	1	0	0	0	20.8	104.15	99.9		243.15	418.15	0	0	0	1	0	0	0	0	0	0	19	1.8	5
Poly ethylene glycol	PEG	styrene	55	8000	225	0	1	1	0	0	0	20.8	104.15	99.9		243.15	418.15	0	0	0	1	0	0	0	0	0	0	19	1.8	5
Poly ethylene glycol	PEG	styrene	8	8000	225	0	1	1	0	0	0	20.8	104.15	99.9		243.15	418.15	0	0	0	1	0	0	0	0	0	0	19	1.8	5
Poly ethylene glycol	PEG	1, 2, dichloroethane	25	8000	225	0	1	1	0	0	0	20.8	98.96	99.8	3.5	237.45	356.62	0	0	0	0	0	0	0	0	0	1	9.8	11	100
Poly ethylene glycol	PEG	1, 2, dichloroethane	55	8000	225	0	1	1	0	0	0	20.8	98.96	99.8	3.5	237.45	356.62	0	0	0	0	0	0	0	0	0	1	9.8	11	100
Poly ethylene glycol	PEG	1, 2, dichloroethane	8	8000	225	0	1	1	0	0	0	20.8	98.96	99.8	3.5	237.45	356.62	0	0	0	0	0	0	0	0	0	1	9.8	11	100
Polyvinyl alcohol	PVA	Water	25	9500	353.15	0	0	1	0	0	0	30.5	18.02	100	10.2	273.15	373.15	1	0	0	0	0	0	0	0	0	0	47.8	17.3	17.1	2
Polyvinyl alcohol	PVA	Water	55	9500	353.15	0	0	1	0	0	0	30.5	18.02	100	10.2	273.15	373.15	1	0	0	0	0	0	0	0	0	0	47.8	17.3	17.1	2
Polyvinyl alcohol	PVA	Water	8	9500	353.15	0	0	1	0	0	0	30.5	18.02	100	10.2	273.15	373.15	1	0	0	0	0	0	0	0	0	0	47.8	17.3	17.1	2
Polyvinyl alcohol	PVA	m-cresol	25	9500	353.15	0	0	1	0	0	0	30.5	108.14	99		282.15	476.15	1	1	0	1	0	0	0	0	0	0	27.2	3.3	1	2
Polyvinyl alcohol	PVA	m-cresol	55	9500	353.15	0	0	1	0	0	0	30.5	108.14	99		282.15	476.15	1	1	0	1	0	0	0	0	0	0	27.2	3.3	1	0
Polyvinyl alcohol	PVA	m-cresol	8	9500	353.15	0	0	1	0	0	0	30.5	108.14	99		282.15	476.15	1	1	0	1	0	0	0	0	0	0	27.2	3.3	1	2
Polyvinyl alcohol	PVA	Methanol	25	9500	353.15	0	0	1	0	0	0	30.5	32.04	99.8	5.1	175.15	337.85	1	1	0	0	0	0	0	0	0	0	29.6	0.9	96	0
Polyvinyl alcohol	PVA	Methanol	55	9500	353.15	0	0	1	0	0	0	30.5	32.04	99.8	5.1	175.15	337.85	1	1	0	0	0	0	0	0	0	0	29.6	0.9	96	0
Polyvinyl alcohol	PVA	Methanol	8	9500	353.15	0	0	1	0	0	0	30.5	32.04	99.8	5.1	175.15	337.85	1	1	0	0	0	0	0	0	0	0	29.6	0.9	96	0
Polyvinyl alcohol	PVA	Ethanol	25	9500	353.15	0	0	1	0	0	0	30.5	46.07	90	4.3	159.05	351.65	1	1	0	0	0	0	0	0	0	0	26.5	4	44	0
Polyvinyl alcohol	PVA	Ethanol	55	9500	353.15	0	0	1	0	0	0	30.5	46.07	90	4.3	159.05	351.65	1	1	0	0	0	0	0	0	0	0	26.5	4	44	0
Polyvinyl alcohol	PVA	Ethanol	8	9500	353.15	0	0	1	0	0	0	30.5	46.07	90	4.3	159.05	351.65	1	1	0	0	0	0	0	0	0	0	26.5	4	44	0
Polyvinyl alcohol	PVA	Isopropylalcohol	25	9500	353.15	0	0	1	0	0	0	30.5	60.1	99.9	3.9	183.65	354.15	1	1	0	0	0	0	0	0	0	0	23.5	7	43	0
Polyvinyl alcohol	PVA	Isopropylalcohol	55	9500	353.15	0	0	1	0	0	0	30.5	60.1	99.9	3.9	183.65	354.15	1	1	0	0	0	0	0	0	0	0	23.5	7	43	0
Polyvinyl alcohol	PVA	Isopropylalcohol	8	9500	353.15	0	0	1	0	0	0	30.5	60.1	99.9	3.9	183.65	354.15	1	1	0	0	0	0	0	0	0	0	23.5	7	43	0
Polyvinyl alcohol	PVA	n-butanol	25	9500	353.15	0	0	1	0	0	0	30.5	74.121	99	3.9	184.15	390.75	1	1	0	0	0	0	0	0	0	0	23.1	7.4	5.03	1
Polyvinyl alcohol	PVA	n-butanol	55	9500	353.15	0	0	1	0	0	0	30.5	74.121	99	3.9	184.15	390.75	1	1	0	0	0	0	0	0	0	0	23.1	7.4	5.03	0
Polyvinyl alcohol	PVA	n-butanol	8	9500	353.15	0	0	1	0	0	0	30.5	74.121	99	3.9	184.15	390.75	1	1	0	0	0	0	0	0	0	0	23.1	7.4	5.03	0
Polyvinyl alcohol	PVA	Acetic acid	25	9500	353.15	0	0	1	0	0	0	30.5	60.052	99.7	6.2	290.15	391.15	1	0	1	0	0	0	0	0	0	0	21.4	9.1	11.4	0
Polyvinyl alcohol	PVA	Acetic acid	55	9500	353.15	0	0	1	0	0	0	30.5	60.052	99.7	6.2	290.15	391.15	1	0	1	0	0	0	0	0	0	0	21.4	9.1	11.4	0
Polyvinyl alcohol	PVA	Acetic acid	8	9500	353.15	0	0	1	0	0	0	30.5	60.052	99.7	6.2	290.15	391.15	1	0	1	0	0	0	0	0	0	0	21.4	9.1	11.4	-1
Polyvinyl alcohol	PVA	Trifluoroethanol	25	9500	353.15	0	0	1	0	0	0	30.5	100.04	99.8		228.15	351.65	1	1	0	0	0	0	0	0	0	1		30.5	70	0
Polyvinyl alcohol	PVA	Trifluoroethanol	55	9500	353.15	0	0	1	0	0	0	30.5	100.04	99.8		228.15	351.65	1	1	0	0	0	0	0	0	0	1		30.5	70
Polyvinyl alcohol	PVA	Trifluoroethanol	8	9500	353.15	0	0	1	0	0	0	30.5	100.04	99.8		228.15	351.65	1	1	0	0	0	0	0	0	0	1		30.5	70
Polyvinyl alcohol	PVA	Nitrobenzene	25	9500	353.15	0	0	1	0	0	0	30.5	123.11	99	4.5	278.65	422.15	2	0	0	1	0	1	0	0	0	0	22.2	8.3	1	0
Polyvinyl alcohol	PVA	Nitrobenzene	55	9500	353.15	0	0	1	0	0	0	30.5	123.11	99	4.5	278.65	422.15	2	0	0	1	0	1	0	0	0	0	22.2	8.3	1	1
Polyvinyl alcohol	PVA	Nitrobenzene	8	9500	353.15	0	0	1	0	0	0	30.5	123.11	99	4.5	278.65	422.15	2	0	0	1	0	1	0	0	0	0	22.2	8.3	1	0
Polyvinyl alcohol	PVA	Chlorobenzene	25	9500	353.15	0	0	1	0	0	0	30.5	112.56	99	2.7	228.15	404.15	2	0	0	1	0	0	0	0	0	1	19.6	10.9	11.8	1
Polyvinyl alcohol	PVA	Chlorobenzene	55	9500	353.15	0	0	1	0	0	0	30.5	112.56	99	2.7	228.15	404.15	2	0	0	1	0	0	0	0	0	1	19.6	10.9	11.8	0
Polyvinyl alcohol	PVA	Chlorobenzene	8	9500	353.15	0	0	1	0	0	0	30.5	112.56	99	2.7	228.15	404.15	2	0	0	1	0	0	0	0	0	1	19.6	10.9	11.8	0
Polyvinyl alcohol	PVA	NMP	25	9500	353.15	0	0	1	0	0	0	30.5	99.133	99	6.7	249.15	475.15	2	0	0	0	1	1	0	0	0	0	22.96	7.54	0.342	2
Polyvinyl alcohol	PVA	NMP	55	9500	353.15	0	0	1	0	0	0	30.5	99.133	99	6.7	249.15	475.15	2	0	0	0	1	1	0	0	0	0	22.96	7.54	0.342	2
Polyvinyl alcohol	PVA	NMP	8	9500	353.15	0	0	1	0	0	0	30.5	99.133	99	6.7	249.15	475.15	2	0	0	0	1	1	0	0	0	0	22.96	7.54	0.342	2
Polyvinyl alcohol	PVA	DMAc	25	9500	353.15	0	0	1	0	0	0	30.5	87.12	99	6.5	253.15	438.65	2	0	0	0	1	1	0	0	0	0	22.771	7.729	1.28	2
Polyvinyl alcohol	PVA	DMAc	55	9500	353.15	0	0	1	0	0	0	30.5	87.12	99	6.5	253.15	438.65	2	0	0	0	1	1	0	0	0	0	22.771	7.729	1.28	2
Polyvinyl alcohol	PVA	DMAc	8	9500	353.15	0	0	1	0	0	0	30.5	87.12	99	6.5	253.15	438.65	2	0	0	0	1	1	0	0	0	0	22.771	7.729	1.28	2
Polyvinyl alcohol	PVA	DMSO	25	9500	353.15	0	0	1	0	0	0	30.5	78.13	99.9	7.2	291.55	462.15	2	0	0	0	0	0	1	0	0	0	26.7	3.8	0.413	2
Polyvinyl alcohol	PVA	DMSO	55	9500	353.15	0	0	1	0	0	0	30.5	78.13	99.9	7.2	291.55	462.15	2	0	0	0	0	0	1	0	0	0	26.7	3.8	0.413	2
Polyvinyl alcohol	PVA	DMSO	8	9500	353.15	0	0	1	0	0	0	30.5	78.13	99.9	7.2	291.55	462.15	2	0	0	0	0	0	1	0	0	0	26.7	3.8	0.413	-1
Polyvinyl alcohol	PVA	DMF	25	9500	353.15	0	0	1	0	0	0	30.5	73.09	99.8	6.4	212.15	426.15	2	0	0	0	1	1	0	0	0	0	24.86	5.64	2.7	1
Polyvinyl alcohol	PVA	DMF	55	9500	353.15	0	0	1	0	0	0	30.5	73.09	99.8	6.4	212.15	426.15	2	0	0	0	1	1	0	0	0	0	24.86	5.64	2.7	2
Polyvinyl alcohol	PVA	DMF	8	9500	353.15	0	0	1	0	0	0	30.5	73.09	99.8	6.4	212.15	426.15	2	0	0	0	1	1	0	0	0	0	24.86	5.64	2.7	1
Polyvinyl alcohol	PVA	Acetonitrile	25	9500	353.15	0	0	1	0	0	0	30.5	41.05	99.5	5.1	227.45	354.75	2	0	0	0	0	1	0	0	0	0	24.35	6.15	73	0
Polyvinyl alcohol	PVA	Acetonitrile	55	9500	353.15	0	0	1	0	0	0	30.5	41.05	99.5	5.1	227.45	354.75	2	0	0	0	0	1	0	0	0	0	24.35	6.15	73	0
Polyvinyl alcohol	PVA	Acetonitrile	8	9500	353.15	0	0	1	0	0	0	30.5	41.05	99.5	5.1	227.45	354.75	2	0	0	0	0	1	0	0	0	0	24.35	6.15	73	0
Polyvinyl alcohol	PVA	Acetone	25	9500	353.15	0	0	1	0	0	0	30.5	58.08	99	5.1	178.15	329.15	2	0	0	0	1	0	0	0	0	0	20	10.5	185.3	0
Polyvinyl alcohol	PVA	Acetone	55	9500	353.15	0	0	1	0	0	0	30.5	58.08	99	5.1	178.15	329.15	2	0	0	0	1	0	0	0	0	0	20	10.5	185.3	0
Polyvinyl alcohol	PVA	Acetone	8	9500	353.15	0	0	1	0	0	0	30.5	58.08	99	5.1	178.15	329.15	2	0	0	0	1	0	0	0	0	0	20	10.5	185.3	0
Polyvinyl alcohol	PVA	DCM	25	9500	353.15	0	0	1	0	0	0	30.5	84.93	99	3.1	178.15	313.15	2	0	0	0	0	0	0	0	0	1		30.5	350	0
Polyvinyl alcohol	PVA	DCM	55	9500	353.15	0	0	1	0	0	0	30.5	84.93	99	3.1	178.15	313.15	2	0	0	0	0	0	0	0	0	1		30.5	350	0
Polyvinyl alcohol	PVA	DCM	8	9500	353.15	0	0	1	0	0	0	30.5	84.93	99	3.1	178.15	313.15	2	0	0	0	0	0	0	0	0	1		30.5	350	0
Polyvinyl alcohol	PVA	THF	25	9500	353.15	0	0	1	0	0	0	30.5	72.11	99	4	164.71	338.15	2	0	0	0	0	0	0	1	0	0	19.4	11.1	127.5	0
Polyvinyl alcohol	PVA	THF	55	9500	353.15	0	0	1	0	0	0	30.5	72.11	99	4	164.71	338.15	2	0	0	0	0	0	0	1	0	0	19.4	11.1	127.5	0
Polyvinyl alcohol	PVA	THF	8	9500	353.15	0	0	1	0	0	0	30.5	72.11	99	4	164.71	338.15	2	0	0	0	0	0	0	1	0	0	19.4	11.1	127.5	0
Polyvinyl alcohol	PVA	Ethyl Acetate	25	9500	353.15	0	0	1	0	0	0	30.5	88.11	99.5	4.4	190.15	350.25	2	0	0	0	0	0	0	0	1	0	18.1	12.4	69.8	0
Polyvinyl alcohol	PVA	Ethyl Acetate	55	9500	353.15	0	0	1	0	0	0	30.5	88.11	99.5	4.4	190.15	350.25	2	0	0	0	0	0	0	0	1	0	18.1	12.4	69.8	0
Polyvinyl alcohol	PVA	Ethyl Acetate	8	9500	353.15	0	0	1	0	0	0	30.5	88.11	99.5	4.4	190.15	350.25	2	0	0	0	0	0	0	0	1	0	18.1	12.4	69.8	0
Polyvinyl alcohol	PVA	1,2,4-trichlorobenzene	25	9500	353.15	0	0	1	0	0	0	30.5	181.45	99		290.15	486.65	2	0	0	0	0	0	0	0	0	1	9.9	20.6	0.195
Polyvinyl alcohol	PVA	1,2,4-trichlorobenzene	55	9500	353.15	0	0	1	0	0	0	30.5	181.45	99		290.15	486.65	2	0	0	0	0	0	0	0	0	1	9.9	20.6	0.195
Polyvinyl alcohol	PVA	1,2,4-trichlorobenzene	8	9500	353.15	0	0	1	0	0	0	30.5	181.45	99		290.15	486.65	2	0	0	0	0	0	0	0	0	1	9.9	20.6	0.195
Polyvinyl alcohol	PVA	1,4-dioxane	25	9500	353.15	0	0	1	0	0	0	30.5	88.11	99	4.8	285.15	374.15	0	0	0	0	0	0	0	1	0	0	20.45	10.05	30.8	0
Polyvinyl alcohol	PVA	1,4-dioxane	55	9500	353.15	0	0	1	0	0	0	30.5	88.11	99	4.8	285.15	374.15	0	0	0	0	0	0	0	1	0	0	20.45	10.05	30.8	0
Polyvinyl alcohol	PVA	1,4-dioxane	8	9500	353.15	0	0	1	0	0	0	30.5	88.11	99	4.8	285.15	374.15	0	0	0	0	0	0	0	1	0	0	20.45	10.05	30.8	0
Polyvinyl alcohol	PVA	Chloroform	25	9500	353.15	0	0	1	0	0	0	30.5	119.38	99.8	4.1	209.15	334.35	0	0	0	0	0	0	0	0	0	1	19	11.5	157.5	0
Polyvinyl alcohol	PVA	Chloroform	55	9500	353.15	0	0	1	0	0	0	30.5	119.38	99.8	4.1	209.15	334.35	0	0	0	0	0	0	0	0	0	1	19	11.5	157.5	0
Polyvinyl alcohol	PVA	Chloroform	8	9500	353.15	0	0	1	0	0	0	30.5	119.38	99.8	4.1	209.15	334.35	0	0	0	0	0	0	0	0	0	1	19	11.5	157.5	0
Polyvinyl alcohol	PVA	Diethyl ether	25	9500	353.15	0	0	1	0	0	0	30.5	74.12	99.9	2.8	157.15	307.75	0	0	0	0	0	0	0	1	0	0	15.8	14.7	422	0
Polyvinyl alcohol	PVA	Diethyl ether	55	9500	353.15	0	0	1	0	0	0	30.5	74.12	99.9	2.8	157.15	307.75	0	0	0	0	0	0	0	1	0	0	15.8	14.7	422	0
Polyvinyl alcohol	PVA	Diethyl ether	8	9500	353.15	0	0	1	0	0	0	30.5	74.12	99.9	2.8	157.15	307.75	0	0	0	0	0	0	0	1	0	0	15.8	14.7	422	0
Polyvinyl alcohol	PVA	Toluene	25	9500	353.15	0	0	1	0	0	0	30.5	92.14	99.8	2.4	180.15	383.65	0	0	0	1	0	0	0	0	0	0	18.2	12.3	23.2	1
Polyvinyl alcohol	PVA	Toluene	55	9500	353.15	0	0	1	0	0	0	30.5	92.14	99.8	2.4	180.15	383.65	0	0	0	1	0	0	0	0	0	0	18.2	12.3	23.2	1
Polyvinyl alcohol	PVA	Toluene	8	9500	353.15	0	0	1	0	0	0	30.5	92.14	99.8	2.4	180.15	383.65	0	0	0	1	0	0	0	0	0	0	18.2	12.3	23.2	1
Polyvinyl alcohol	PVA	Benzene	25	9500	353.15	0	0	1	0	0	0	30.5	78.11	99.9	2.7	278.65	353.15	0	0	0	0	0	0	0	0	0	0	18.7	11.8	75	1
Polyvinyl alcohol	PVA	Benzene	55	9500	353.15	0	0	1	0	0	0	30.5	78.11	99.9	2.7	278.65	353.15	0	0	0	0	0	0	0	0	0	0	18.7	11.8	75	1
Polyvinyl alcohol	PVA	Benzene	8	9500	353.15	0	0	1	0	0	0	30.5	78.11	99.9	2.7	278.65	353.15	0	0	0	0	0	0	0	0	0	0	18.7	11.8	75	0
Polyvinyl alcohol	PVA	n-hexane	25	9500	353.15	0	0	1	0	0	0	30.5	86.18	99	0.1	177.8	338.15	0	0	0	0	0	0	0	0	0	0	14.9	15.6	75	0
Polyvinyl alcohol	PVA	n-hexane	55	9500	353.15	0	0	1	0	0	0	30.5	86.18	99	0.1	177.8	338.15	0	0	0	0	0	0	0	0	0	0	14.9	15.6	75	0
Polyvinyl alcohol	PVA	n-hexane	8	9500	353.15	0	0	1	0	0	0	30.5	86.18	99	0.1	177.8	338.15	0	0	0	0	0	0	0	0	0	0	14.9	15.6	75	0
Polyvinyl alcohol	PVA	Pertoleum ether	25	9500	353.15	0	0	1	0	0	0	30.5	86.18	99	0.1	200.15	320.65	0	0	0	0	0	0	0	0	0	0		30.5	40	0
Polyvinyl alcohol	PVA	Pertoleum ether	55	9500	353.15	0	0	1	0	0	0	30.5	86.18	99	0.1	200.15	320.65	0	0	0	0	0	0	0	0	0	0		30.5	40	0
Polyvinyl alcohol	PVA	Pertoleum ether	8	9500	353.15	0	0	1	0	0	0	30.5	86.18	99	0.1	200.15	320.65	0	0	0	0	0	0	0	0	0	0		30.5	40	0
Polyvinyl alcohol	PVA	carbon disulfide	25	9500	353.15	0	0	1	0	0	0	30.5	76.14	99.9		197.15	315.35	0	0	0	0	0	0	1	0	0	0	20.5	10	205.5	0
Polyvinyl alcohol	PVA	carbon disulfide	55	9500	353.15	0	0	1	0	0	0	30.5	76.14	99.9		197.15	315.35	0	0	0	0	0	0	1	0	0	0	20.5	10	205.5	0
Polyvinyl alcohol	PVA	carbon disulfide	8	9500	353.15	0	0	1	0	0	0	30.5	76.14	99.9		197.15	315.35	0	0	0	0	0	0	1	0	0	0	20.5	10	205.5	0
Polyvinyl alcohol	PVA	Heptane	25	9500	353.15	0	0	1	0	0	0	30.5	100.23	99	0.1	182.55	371.55	0	0	0	0	0	0	0	0	0	0	15.3	15.2	35.5	0
Polyvinyl alcohol	PVA	Heptane	55	9500	353.15	0	0	1	0	0	0	30.5	100.23	99	0.1	182.55	371.55	0	0	0	0	0	0	0	0	0	0	15.3	15.2	35.5	0
Polyvinyl alcohol	PVA	Heptane	8	9500	353.15	0	0	1	0	0	0	30.5	100.23	99	0.1	182.55	371.55	0	0	0	0	0	0	0	0	0	0	15.3	15.2	35.5	0
Polyvinyl alcohol	PVA	Decaline	25	9500	353.15	0	0	1	0	0	0	30.5	138.25	99		148.15	463.15	0	0	0	0	0	0	0	0	0	0	8.7	21.8	0.798	0
Polyvinyl alcohol	PVA	Decaline	55	9500	353.15	0	0	1	0	0	0	30.5	138.25	99		148.15	463.15	0	0	0	0	0	0	0	0	0	0	8.7	21.8	0.798	0
Polyvinyl alcohol	PVA	Decaline	8	9500	353.15	0	0	1	0	0	0	30.5	138.25	99		148.15	463.15	0	0	0	0	0	0	0	0	0	0	8.7	21.8	0.798	0
Polyvinyl alcohol	PVA	Pentane	25	9500	353.15	0	0	1	0	0	0	30.5	72.15	99	0	143.35	309.25	0	0	0	0	0	0	0	0	0	0	14.5	16	514
Polyvinyl alcohol	PVA	Pentane	55	9500	353.15	0	0	1	0	0	0	30.5	72.15	99	0	143.35	309.25	0	0	0	0	0	0	0	0	0	0	14.5	16	514
Polyvinyl alcohol	PVA	Pentane	8	9500	353.15	0	0	1	0	0	0	30.5	72.15	99	0	143.35	309.25	0	0	0	0	0	0	0	0	0	0	14.5	16	514
Polyvinyl alcohol	PVA	xylene	25	9500	353.15	0	0	1	0	0	0	30.5	106.16	99	2.5	236.623	412.15	0	0	0	0	0	0	0	0	0	0	18	12.5	6.15
Polyvinyl alcohol	PVA	xylene	55	9500	353.15	0	0	1	0	0	0	30.5	106.16	99	2.5	236.623	412.15	0	0	0	0	0	0	0	0	0	0	18	12.5	6.15
Polyvinyl alcohol	PVA	xylene	8	9500	353.15	0	0	1	0	0	0	30.5	106.16	99	2.5	236.623	412.15	0	0	0	0	0	0	0	0	0	0	18	12.5	6.15
Polyvinyl alcohol	PVA	styrene	25	9500	353.15	0	0	1	0	0	0	30.5	104.15	99.9		243.15	418.15	0	0	0	1	0	0	0	0	0	0	19	11.5	5
Polyvinyl alcohol	PVA	styrene	55	9500	353.15	0	0	1	0	0	0	30.5	104.15	99.9		243.15	418.15	0	0	0	1	0	0	0	0	0	0	19	11.5	5
Polyvinyl alcohol	PVA	styrene	8	9500	353.15	0	0	1	0	0	0	30.5	104.15	99.9		243.15	418.15	0	0	0	1	0	0	0	0	0	0	19	11.5	5
Polyvinyl alcohol	PVA	1, 2, dichloroethane	25	9500	353.15	0	0	1	0	0	0	30.5	98.96	99.8	3.5	237.45	356.62	0	0	0	0	0	0	0	0	0	1	9.8	20.7	100
Polyvinyl alcohol	PVA	1, 2, dichloroethane	55	9500	353.15	0	0	1	0	0	0	30.5	98.96	99.8	3.5	237.45	356.62	0	0	0	0	0	0	0	0	0	1	9.8	20.7	100
Polyvinyl alcohol	PVA	1, 2, dichloroethane	8	9500	353.15	0	0	1	0	0	0	30.5	98.96	99.8	3.5	237.45	356.62	0	0	0	0	0	0	0	0	0	1	9.8	20.7	100
Poly caprolactone	PCL	Water	25	14000	213.15	1	0	0	0	0	1	19.2	18.02	100	10.2	273.15	373.15	1	0	0	0	0	0	0	0	0	0	47.8	28.6	17.1	0
Poly caprolactone	PCL	Water	55	14000	213.15	1	0	0	0	0	1	19.2	18.02	100	10.2	273.15	373.15	1	0	0	0	0	0	0	0	0	0	47.8	28.6	17.1	0
Poly caprolactone	PCL	Water	8	14000	213.15	1	0	0	0	0	1	19.2	18.02	100	10.2	273.15	373.15	1	0	0	0	0	0	0	0	0	0	47.8	28.6	17.1	0
Poly caprolactone	PCL	m-cresol	25	14000	213.15	1	0	0	0	0	1	19.2	108.14	99		282.15	476.15	1	1	0	1	0	0	0	0	0	0	27.2	8	1	2
Poly caprolactone	PCL	m-cresol	55	14000	213.15	1	0	0	0	0	1	19.2	108.14	99		282.15	476.15	1	1	0	1	0	0	0	0	0	0	27.2	8	1	2
Poly caprolactone	PCL	m-cresol	8	14000	213.15	1	0	0	0	0	1	19.2	108.14	99		282.15	476.15	1	1	0	1	0	0	0	0	0	0	27.2	8	1	2
Poly caprolactone	PCL	Methanol	25	14000	213.15	1	0	0	0	0	1	19.2	32.04	99.8	5.1	175.15	337.85	1	1	0	0	0	0	0	0	0	0	29.6	10.4	96	0
Poly caprolactone	PCL	Methanol	55	14000	213.15	1	0	0	0	0	1	19.2	32.04	99.8	5.1	175.15	337.85	1	1	0	0	0	0	0	0	0	0	29.6	10.4	96	0
Poly caprolactone	PCL	Methanol	8	14000	213.15	1	0	0	0	0	1	19.2	32.04	99.8	5.1	175.15	337.85	1	1	0	0	0	0	0	0	0	0	29.6	10.4	96	0
Poly caprolactone	PCL	Ethanol	25	14000	213.15	1	0	0	0	0	1	19.2	46.07	90	4.3	159.05	351.65	1	1	0	0	0	0	0	0	0	0	26.5	7.3	44	0
Poly caprolactone	PCL	Ethanol	55	14000	213.15	1	0	0	0	0	1	19.2	46.07	90	4.3	159.05	351.65	1	1	0	0	0	0	0	0	0	0	26.5	7.3	44	0
Poly caprolactone	PCL	Ethanol	8	14000	213.15	1	0	0	0	0	1	19.2	46.07	90	4.3	159.05	351.65	1	1	0	0	0	0	0	0	0	0	26.5	7.3	44	0
Poly caprolactone	PCL	Isopropylalcohol	25	14000	213.15	1	0	0	0	0	1	19.2	60.1	99.9	3.9	183.65	354.15	1	1	0	0	0	0	0	0	0	0	23.5	4.3	43	0
Poly caprolactone	PCL	Isopropylalcohol	55	14000	213.15	1	0	0	0	0	1	19.2	60.1	99.9	3.9	183.65	354.15	1	1	0	0	0	0	0	0	0	0	23.5	4.3	43	0
Poly caprolactone	PCL	Isopropylalcohol	8	14000	213.15	1	0	0	0	0	1	19.2	60.1	99.9	3.9	183.65	354.15	1	1	0	0	0	0	0	0	0	0	23.5	4.3	43	0
Poly caprolactone	PCL	n-butanol	25	14000	213.15	1	0	0	0	0	1	19.2	74.121	99	3.9	184.15	390.75	1	1	0	0	0	0	0	0	0	0	23.1	3.9	5.03	0
Poly caprolactone	PCL	n-butanol	55	14000	213.15	1	0	0	0	0	1	19.2	74.121	99	3.9	184.15	390.75	1	1	0	0	0	0	0	0	0	0	23.1	3.9	5.03	0
Poly caprolactone	PCL	n-butanol	8	14000	213.15	1	0	0	0	0	1	19.2	74.121	99	3.9	184.15	390.75	1	1	0	0	0	0	0	0	0	0	23.1	3.9	5.03	0
Poly caprolactone	PCL	Acetic acid	25	14000	213.15	1	0	0	0	0	1	19.2	60.052	99.7	6.2	290.15	391.15	1	0	1	0	0	0	0	0	0	0	21.4	2.2	11.4	2
Poly caprolactone	PCL	Acetic acid	55	14000	213.15	1	0	0	0	0	1	19.2	60.052	99.7	6.2	290.15	391.15	1	0	1	0	0	0	0	0	0	0	21.4	2.2	11.4	2
Poly caprolactone	PCL	Acetic acid	8	14000	213.15	1	0	0	0	0	1	19.2	60.052	99.7	6.2	290.15	391.15	1	0	1	0	0	0	0	0	0	0	21.4	2.2	11.4	-1
Poly caprolactone	PCL	Trifluoroethanol	25	14000	213.15	1	0	0	0	0	1	19.2	100.04	99.8		228.15	351.65	1	1	0	0	0	0	0	0	0	1		19.2	70	2
Poly caprolactone	PCL	Trifluoroethanol	55	14000	213.15	1	0	0	0	0	1	19.2	100.04	99.8		228.15	351.65	1	1	0	0	0	0	0	0	0	1		19.2	70	2
Poly caprolactone	PCL	Trifluoroethanol	8	14000	213.15	1	0	0	0	0	1	19.2	100.04	99.8		228.15	351.65	1	1	0	0	0	0	0	0	0	1		19.2	70	2
Poly caprolactone	PCL	Nitrobenzene	25	14000	213.15	1	0	0	0	0	1	19.2	123.11	99	4.5	278.65	422.15	2	0	0	1	0	1	0	0	0	0	22.2	3	1	2
Poly caprolactone	PCL	Nitrobenzene	55	14000	213.15	1	0	0	0	0	1	19.2	123.11	99	4.5	278.65	422.15	2	0	0	1	0	1	0	0	0	0	22.2	3	1	2
Poly caprolactone	PCL	Nitrobenzene	8	14000	213.15	1	0	0	0	0	1	19.2	123.11	99	4.5	278.65	422.15	2	0	0	1	0	1	0	0	0	0	22.2	3	1	2
Poly caprolactone	PCL	Chlorobenzene	25	14000	213.15	1	0	0	0	0	1	19.2	112.56	99	2.7	228.15	404.15	2	0	0	1	0	0	0	0	0	1	19.6	0.4	11.8	2
Poly caprolactone	PCL	Chlorobenzene	55	14000	213.15	1	0	0	0	0	1	19.2	112.56	99	2.7	228.15	404.15	2	0	0	1	0	0	0	0	0	1	19.6	0.4	11.8	2
Poly caprolactone	PCL	Chlorobenzene	8	14000	213.15	1	0	0	0	0	1	19.2	112.56	99	2.7	228.15	404.15	2	0	0	1	0	0	0	0	0	1	19.6	0.4	11.8	2
Poly caprolactone	PCL	NMP	25	14000	213.15	1	0	0	0	0	1	19.2	99.133	99	6.7	249.15	475.15	2	0	0	0	1	1	0	0	0	0	22.96	3.76	0.342	2
Poly caprolactone	PCL	NMP	55	14000	213.15	1	0	0	0	0	1	19.2	99.133	99	6.7	249.15	475.15	2	0	0	0	1	1	0	0	0	0	22.96	3.76	0.342	2
Poly caprolactone	PCL	NMP	8	14000	213.15	1	0	0	0	0	1	19.2	99.133	99	6.7	249.15	475.15	2	0	0	0	1	1	0	0	0	0	22.96	3.76	0.342	2
Poly caprolactone	PCL	DMAc	25	14000	213.15	1	0	0	0	0	1	19.2	87.12	99	6.5	253.15	438.65	2	0	0	0	1	1	0	0	0	0	22.771	3.571	1.28	1
Poly caprolactone	PCL	DMAc	55	14000	213.15	1	0	0	0	0	1	19.2	87.12	99	6.5	253.15	438.65	2	0	0	0	1	1	0	0	0	0	22.771	3.571	1.28	2
Poly caprolactone	PCL	DMAc	8	14000	213.15	1	0	0	0	0	1	19.2	87.12	99	6.5	253.15	438.65	2	0	0	0	1	1	0	0	0	0	22.771	3.571	1.28	0
Poly caprolactone	PCL	DMSO	25	14000	213.15	1	0	0	0	0	1	19.2	78.13	99.9	7.2	291.55	462.15	2	0	0	0	0	0	1	0	0	0	26.7	7.5	0.413
Poly caprolactone	PCL	DMSO	55	14000	213.15	1	0	0	0	0	1	19.2	78.13	99.9	7.2	291.55	462.15	2	0	0	0	0	0	1	0	0	0	26.7	7.5	0.413
Poly caprolactone	PCL	DMSO	8	14000	213.15	1	0	0	0	0	1	19.2	78.13	99.9	7.2	291.55	462.15	2	0	0	0	0	0	1	0	0	0	26.7	7.5	0.413
Poly caprolactone	PCL	DMF	25	14000	213.15	1	0	0	0	0	1	19.2	73.09	99.8	6.4	212.15	426.15	2	0	0	0	1	1	0	0	0	0	24.86	5.66	2.7	1
Poly caprolactone	PCL	DMF	55	14000	213.15	1	0	0	0	0	1	19.2	73.09	99.8	6.4	212.15	426.15	2	0	0	0	1	1	0	0	0	0	24.86	5.66	2.7	2
Poly caprolactone	PCL	DMF	8	14000	213.15	1	0	0	0	0	1	19.2	73.09	99.8	6.4	212.15	426.15	2	0	0	0	1	1	0	0	0	0	24.86	5.66	2.7	0
Poly caprolactone	PCL	Acetonitrile	25	14000	213.15	1	0	0	0	0	1	19.2	41.05	99.5	5.1	227.45	354.75	2	0	0	0	0	1	0	0	0	0	24.35	5.15	73	0
Poly caprolactone	PCL	Acetonitrile	55	14000	213.15	1	0	0	0	0	1	19.2	41.05	99.5	5.1	227.45	354.75	2	0	0	0	0	1	0	0	0	0	24.35	5.15	73	2
Poly caprolactone	PCL	Acetonitrile	8	14000	213.15	1	0	0	0	0	1	19.2	41.05	99.5	5.1	227.45	354.75	2	0	0	0	0	1	0	0	0	0	24.35	5.15	73	0
Poly caprolactone	PCL	Acetone	25	14000	213.15	1	0	0	0	0	1	19.2	58.08	99	5.1	178.15	329.15	2	0	0	0	1	0	0	0	0	0	20	0.8	185.3	0
Poly caprolactone	PCL	Acetone	55	14000	213.15	1	0	0	0	0	1	19.2	58.08	99	5.1	178.15	329.15	2	0	0	0	1	0	0	0	0	0	20	0.8	185.3
Poly caprolactone	PCL	Acetone	8	14000	213.15	1	0	0	0	0	1	19.2	58.08	99	5.1	178.15	329.15	2	0	0	0	1	0	0	0	0	0	20	0.8	185.3
Poly caprolactone	PCL	DCM	25	14000	213.15	1	0	0	0	0	1	19.2	84.93	99	3.1	178.15	313.15	2	0	0	0	0	0	0	0	0	1		19.2	350	2
Poly caprolactone	PCL	DCM	55	14000	213.15	1	0	0	0	0	1	19.2	84.93	99	3.1	178.15	313.15	2	0	0	0	0	0	0	0	0	1		19.2	350	2
Poly caprolactone	PCL	DCM	8	14000	213.15	1	0	0	0	0	1	19.2	84.93	99	3.1	178.15	313.15	2	0	0	0	0	0	0	0	0	1		19.2	350	2
Poly caprolactone	PCL	THF	25	14000	213.15	1	0	0	0	0	1	19.2	72.11	99	4	164.71	338.15	2	0	0	0	0	0	0	1	0	0	19.4	0.2	127.5	2
Poly caprolactone	PCL	THF	55	14000	213.15	1	0	0	0	0	1	19.2	72.11	99	4	164.71	338.15	2	0	0	0	0	0	0	1	0	0	19.4	0.2	127.5	2
Poly caprolactone	PCL	THF	8	14000	213.15	1	0	0	0	0	1	19.2	72.11	99	4	164.71	338.15	2	0	0	0	0	0	0	1	0	0	19.4	0.2	127.5	2
Poly caprolactone	PCL	Ethyl Acetate	25	14000	213.15	1	0	0	0	0	1	19.2	88.11	99.5	4.4	190.15	350.25	2	0	0	0	0	0	0	0	1	0	18.1	1.1	69.8	1
Poly caprolactone	PCL	Ethyl Acetate	55	14000	213.15	1	0	0	0	0	1	19.2	88.11	99.5	4.4	190.15	350.25	2	0	0	0	0	0	0	0	1	0	18.1	1.1	69.8	2
Poly caprolactone	PCL	Ethyl Acetate	8	14000	213.15	1	0	0	0	0	1	19.2	88.11	99.5	4.4	190.15	350.25	2	0	0	0	0	0	0	0	1	0	18.1	1.1	69.8	0
Poly caprolactone	PCL	1,2,4-trichlorobenzene	25	14000	213.15	1	0	0	0	0	1	19.2	181.45	99		290.15	486.65	2	0	0	0	0	0	0	0	0	1	9.9	9.3	0.195
Poly caprolactone	PCL	1,2,4-trichlorobenzene	55	14000	213.15	1	0	0	0	0	1	19.2	181.45	99		290.15	486.65	2	0	0	0	0	0	0	0	0	1	9.9	9.3	0.195
Poly caprolactone	PCL	1,2,4-trichlorobenzene	8	14000	213.15	1	0	0	0	0	1	19.2	181.45	99		290.15	486.65	2	0	0	0	0	0	0	0	0	1	9.9	9.3	0.195
Poly caprolactone	PCL	1,4-dioxane	25	14000	213.15	1	0	0	0	0	1	19.2	88.11	99	4.8	285.15	374.15	0	0	0	0	0	0	0	1	0	0	20.45	1.25	30.8	2
Poly caprolactone	PCL	1,4-dioxane	55	14000	213.15	1	0	0	0	0	1	19.2	88.11	99	4.8	285.15	374.15	0	0	0	0	0	0	0	1	0	0	20.45	1.25	30.8	2
Poly caprolactone	PCL	1,4-dioxane	8	14000	213.15	1	0	0	0	0	1	19.2	88.11	99	4.8	285.15	374.15	0	0	0	0	0	0	0	1	0	0	20.45	1.25	30.8	-1
Poly caprolactone	PCL	Chloroform	25	14000	213.15	1	0	0	0	0	1	19.2	119.38	99.8	4.1	209.15	334.35	0	0	0	0	0	0	0	0	0	1	19	0.2	157.5	2
Poly caprolactone	PCL	Chloroform	55	14000	213.15	1	0	0	0	0	1	19.2	119.38	99.8	4.1	209.15	334.35	0	0	0	0	0	0	0	0	0	1	19	0.2	157.5	2
Poly caprolactone	PCL	Chloroform	8	14000	213.15	1	0	0	0	0	1	19.2	119.38	99.8	4.1	209.15	334.35	0	0	0	0	0	0	0	0	0	1	19	0.2	157.5
Poly caprolactone	PCL	Diethyl ether	25	14000	213.15	1	0	0	0	0	1	19.2	74.12	99.9	2.8	157.15	307.75	0	0	0	0	0	0	0	1	0	0	15.8	3.4	422
Poly caprolactone	PCL	Diethyl ether	55	14000	213.15	1	0	0	0	0	1	19.2	74.12	99.9	2.8	157.15	307.75	0	0	0	0	0	0	0	1	0	0	15.8	3.4	422
Poly caprolactone	PCL	Diethyl ether	8	14000	213.15	1	0	0	0	0	1	19.2	74.12	99.9	2.8	157.15	307.75	0	0	0	0	0	0	0	1	0	0	15.8	3.4	422
Poly caprolactone	PCL	Toluene	25	14000	213.15	1	0	0	0	0	1	19.2	92.14	99.8	2.4	180.15	383.65	0	0	0	1	0	0	0	0	0	0	18.2	1	23.2	2
Poly caprolactone	PCL	Toluene	55	14000	213.15	1	0	0	0	0	1	19.2	92.14	99.8	2.4	180.15	383.65	0	0	0	1	0	0	0	0	0	0	18.2	1	23.2	2
Poly caprolactone	PCL	Toluene	8	14000	213.15	1	0	0	0	0	1	19.2	92.14	99.8	2.4	180.15	383.65	0	0	0	1	0	0	0	0	0	0	18.2	1	23.2	2
Poly caprolactone	PCL	Benzene	25	14000	213.15	1	0	0	0	0	1	19.2	78.11	99.9	2.7	278.65	353.15	0	0	0	0	0	0	0	0	0	0	18.7	0.5	75	2
Poly caprolactone	PCL	Benzene	55	14000	213.15	1	0	0	0	0	1	19.2	78.11	99.9	2.7	278.65	353.15	0	0	0	0	0	0	0	0	0	0	18.7	0.5	75	2
Poly caprolactone	PCL	Benzene	8	14000	213.15	1	0	0	0	0	1	19.2	78.11	99.9	2.7	278.65	353.15	0	0	0	0	0	0	0	0	0	0	18.7	0.5	75	2
Poly caprolactone	PCL	n-hexane	25	14000	213.15	1	0	0	0	0	1	19.2	86.18	99	0.1	177.8	338.15	0	0	0	0	0	0	0	0	0	0	14.9	4.3	75
Poly caprolactone	PCL	n-hexane	55	14000	213.15	1	0	0	0	0	1	19.2	86.18	99	0.1	177.8	338.15	0	0	0	0	0	0	0	0	0	0	14.9	4.3	75
Poly caprolactone	PCL	n-hexane	8	14000	213.15	1	0	0	0	0	1	19.2	86.18	99	0.1	177.8	338.15	0	0	0	0	0	0	0	0	0	0	14.9	4.3	75
Poly caprolactone	PCL	Pertoleum ether	25	14000	213.15	1	0	0	0	0	1	19.2	86.18	99	0.1	200.15	320.65	0	0	0	0	0	0	0	0	0	0		19.2	40	0
Poly caprolactone	PCL	Pertoleum ether	55	14000	213.15	1	0	0	0	0	1	19.2	86.18	99	0.1	200.15	320.65	0	0	0	0	0	0	0	0	0	0		19.2	40	0
Poly caprolactone	PCL	Pertoleum ether	8	14000	213.15	1	0	0	0	0	1	19.2	86.18	99	0.1	200.15	320.65	0	0	0	0	0	0	0	0	0	0		19.2	40	0
Poly caprolactone	PCL	carbon disulfide	25	14000	213.15	1	0	0	0	0	1	19.2	76.14	99.9		197.15	315.35	0	0	0	0	0	0	1	0	0	0	20.5	1.3	205.5	0
Poly caprolactone	PCL	carbon disulfide	55	14000	213.15	1	0	0	0	0	1	19.2	76.14	99.9		197.15	315.35	0	0	0	0	0	0	1	0	0	0	20.5	1.3	205.5	0
Poly caprolactone	PCL	carbon disulfide	8	14000	213.15	1	0	0	0	0	1	19.2	76.14	99.9		197.15	315.35	0	0	0	0	0	0	1	0	0	0	20.5	1.3	205.5	0
Poly caprolactone	PCL	Heptane	25	14000	213.15	1	0	0	0	0	1	19.2	100.23	99	0.1	182.55	371.55	0	0	0	0	0	0	0	0	0	0	15.3	3.9	35.5	0
Poly caprolactone	PCL	Heptane	55	14000	213.15	1	0	0	0	0	1	19.2	100.23	99	0.1	182.55	371.55	0	0	0	0	0	0	0	0	0	0	15.3	3.9	35.5	0
Poly caprolactone	PCL	Heptane	8	14000	213.15	1	0	0	0	0	1	19.2	100.23	99	0.1	182.55	371.55	0	0	0	0	0	0	0	0	0	0	15.3	3.9	35.5	0
Poly caprolactone	PCL	Decaline	25	14000	213.15	1	0	0	0	0	1	19.2	138.25	99		148.15	463.15	0	0	0	0	0	0	0	0	0	0	8.7	10.5	0.798	0
Poly caprolactone	PCL	Decaline	55	14000	213.15	1	0	0	0	0	1	19.2	138.25	99		148.15	463.15	0	0	0	0	0	0	0	0	0	0	8.7	10.5	0.798	0
Poly caprolactone	PCL	Decaline	8	14000	213.15	1	0	0	0	0	1	19.2	138.25	99		148.15	463.15	0	0	0	0	0	0	0	0	0	0	8.7	10.5	0.798	0
Poly caprolactone	PCL	Pentane	25	14000	213.15	1	0	0	0	0	1	19.2	72.15	99	0	143.35	309.25	0	0	0	0	0	0	0	0	0	0	14.5	4.7	514
Poly caprolactone	PCL	Pentane	55	14000	213.15	1	0	0	0	0	1	19.2	72.15	99	0	143.35	309.25	0	0	0	0	0	0	0	0	0	0	14.5	4.7	514
Poly caprolactone	PCL	Pentane	8	14000	213.15	1	0	0	0	0	1	19.2	72.15	99	0	143.35	309.25	0	0	0	0	0	0	0	0	0	0	14.5	4.7	514
Poly caprolactone	PCL	xylene	25	14000	213.15	1	0	0	0	0	1	19.2	106.16	99	2.5	236.623	412.15	0	0	0	0	0	0	0	0	0	0	18	1.2	6.15
Poly caprolactone	PCL	xylene	55	14000	213.15	1	0	0	0	0	1	19.2	106.16	99	2.5	236.623	412.15	0	0	0	0	0	0	0	0	0	0	18	1.2	6.15
Poly caprolactone	PCL	xylene	8	14000	213.15	1	0	0	0	0	1	19.2	106.16	99	2.5	236.623	412.15	0	0	0	0	0	0	0	0	0	0	18	1.2	6.15
Poly caprolactone	PCL	styrene	25	14000	213.15	1	0	0	0	0	1	19.2	104.15	99.9		243.15	418.15	0	0	0	1	0	0	0	0	0	0	19	0.2	5
Poly caprolactone	PCL	styrene	55	14000	213.15	1	0	0	0	0	1	19.2	104.15	99.9		243.15	418.15	0	0	0	1	0	0	0	0	0	0	19	0.2	5
Poly caprolactone	PCL	styrene	8	14000	213.15	1	0	0	0	0	1	19.2	104.15	99.9		243.15	418.15	0	0	0	1	0	0	0	0	0	0	19	0.2	5
Poly caprolactone	PCL	1, 2, dichloroethane	25	14000	213.15	1	0	0	0	0	1	19.2	98.96	99.8	3.5	237.45	356.62	0	0	0	0	0	0	0	0	0	1	9.8	9.4	100
Poly caprolactone	PCL	1, 2, dichloroethane	55	14000	213.15	1	0	0	0	0	1	19.2	98.96	99.8	3.5	237.45	356.62	0	0	0	0	0	0	0	0	0	1	9.8	9.4	100
Poly caprolactone	PCL	1, 2, dichloroethane	8	14000	213.15	1	0	0	0	0	1	19.2	98.96	99.8	3.5	237.45	356.62	0	0	0	0	0	0	0	0	0	1	9.8	9.4	100
Polypropylene	PP	Water	25	15000	253.15	0	0	0	0	0	0	16.2	18.02	100	10.2	273.15	373.15	1	0	0	0	0	0	0	0	0	0	47.8	31.6	17.1	0
Polypropylene	PP	Water	55	15000	253.15	0	0	0	0	0	0	16.2	18.02	100	10.2	273.15	373.15	1	0	0	0	0	0	0	0	0	0	47.8	31.6	17.1	0
Polypropylene	PP	Water	8	15000	253.15	0	0	0	0	0	0	16.2	18.02	100	10.2	273.15	373.15	1	0	0	0	0	0	0	0	0	0	47.8	31.6	17.1	0
Polypropylene	PP	m-cresol	25	15000	253.15	0	0	0	0	0	0	16.2	108.14	99		282.15	476.15	1	1	0	1	0	0	0	0	0	0	27.2	11	1	2
Polypropylene	PP	m-cresol	55	15000	253.15	0	0	0	0	0	0	16.2	108.14	99		282.15	476.15	1	1	0	1	0	0	0	0	0	0	27.2	11	1	2
Polypropylene	PP	m-cresol	8	15000	253.15	0	0	0	0	0	0	16.2	108.14	99		282.15	476.15	1	1	0	1	0	0	0	0	0	0	27.2	11	1	2
Polypropylene	PP	Methanol	25	15000	253.15	0	0	0	0	0	0	16.2	32.04	99.8	5.1	175.15	337.85	1	1	0	0	0	0	0	0	0	0	29.6	13.4	96	0
Polypropylene	PP	Methanol	55	15000	253.15	0	0	0	0	0	0	16.2	32.04	99.8	5.1	175.15	337.85	1	1	0	0	0	0	0	0	0	0	29.6	13.4	96	0
Polypropylene	PP	Methanol	8	15000	253.15	0	0	0	0	0	0	16.2	32.04	99.8	5.1	175.15	337.85	1	1	0	0	0	0	0	0	0	0	29.6	13.4	96	0
Polypropylene	PP	Ethanol	25	15000	253.15	0	0	0	0	0	0	16.2	46.07	90	4.3	159.05	351.65	1	1	0	0	0	0	0	0	0	0	26.5	10.3	44	0
Polypropylene	PP	Ethanol	55	15000	253.15	0	0	0	0	0	0	16.2	46.07	90	4.3	159.05	351.65	1	1	0	0	0	0	0	0	0	0	26.5	10.3	44	0
Polypropylene	PP	Ethanol	8	15000	253.15	0	0	0	0	0	0	16.2	46.07	90	4.3	159.05	351.65	1	1	0	0	0	0	0	0	0	0	26.5	10.3	44	0
Polypropylene	PP	Isopropylalcohol	25	15000	253.15	0	0	0	0	0	0	16.2	60.1	99.9	3.9	183.65	354.15	1	1	0	0	0	0	0	0	0	0	23.5	7.3	43	0
Polypropylene	PP	Isopropylalcohol	55	15000	253.15	0	0	0	0	0	0	16.2	60.1	99.9	3.9	183.65	354.15	1	1	0	0	0	0	0	0	0	0	23.5	7.3	43	0
Polypropylene	PP	Isopropylalcohol	8	15000	253.15	0	0	0	0	0	0	16.2	60.1	99.9	3.9	183.65	354.15	1	1	0	0	0	0	0	0	0	0	23.5	7.3	43	0
Polypropylene	PP	n-butanol	25	15000	253.15	0	0	0	0	0	0	16.2	74.121	99	3.9	184.15	390.75	1	1	0	0	0	0	0	0	0	0	23.1	6.9	5.03	0
Polypropylene	PP	n-butanol	55	15000	253.15	0	0	0	0	0	0	16.2	74.121	99	3.9	184.15	390.75	1	1	0	0	0	0	0	0	0	0	23.1	6.9	5.03	0
Polypropylene	PP	n-butanol	8	15000	253.15	0	0	0	0	0	0	16.2	74.121	99	3.9	184.15	390.75	1	1	0	0	0	0	0	0	0	0	23.1	6.9	5.03	0
Polypropylene	PP	Acetic acid	25	15000	253.15	0	0	0	0	0	0	16.2	60.052	99.7	6.2	290.15	391.15	1	0	1	0	0	0	0	0	0	0	21.4	5.2	11.4	2
Polypropylene	PP	Acetic acid	55	15000	253.15	0	0	0	0	0	0	16.2	60.052	99.7	6.2	290.15	391.15	1	0	1	0	0	0	0	0	0	0	21.4	5.2	11.4	2
Polypropylene	PP	Acetic acid	8	15000	253.15	0	0	0	0	0	0	16.2	60.052	99.7	6.2	290.15	391.15	1	0	1	0	0	0	0	0	0	0	21.4	5.2	11.4
Polypropylene	PP	Trifluoroethanol	25	15000	253.15	0	0	0	0	0	0	16.2	100.04	99.8		228.15	351.65	1	1	0	0	0	0	0	0	0	1		16.2	70	0
Polypropylene	PP	Trifluoroethanol	55	15000	253.15	0	0	0	0	0	0	16.2	100.04	99.8		228.15	351.65	1	1	0	0	0	0	0	0	0	1		16.2	70	0
Polypropylene	PP	Trifluoroethanol	8	15000	253.15	0	0	0	0	0	0	16.2	100.04	99.8		228.15	351.65	1	1	0	0	0	0	0	0	0	1		16.2	70	0
Polypropylene	PP	Nitrobenzene	25	15000	253.15	0	0	0	0	0	0	16.2	123.11	99	4.5	278.65	422.15	2	0	0	1	0	1	0	0	0	0	22.2	6	1	2
Polypropylene	PP	Nitrobenzene	55	15000	253.15	0	0	0	0	0	0	16.2	123.11	99	4.5	278.65	422.15	2	0	0	1	0	1	0	0	0	0	22.2	6	1	2
Polypropylene	PP	Nitrobenzene	8	15000	253.15	0	0	0	0	0	0	16.2	123.11	99	4.5	278.65	422.15	2	0	0	1	0	1	0	0	0	0	22.2	6	1	2
Polypropylene	PP	Chlorobenzene	25	15000	253.15	0	0	0	0	0	0	16.2	112.56	99	2.7	228.15	404.15	2	0	0	1	0	0	0	0	0	1	19.6	3.4	11.8	2
Polypropylene	PP	Chlorobenzene	55	15000	253.15	0	0	0	0	0	0	16.2	112.56	99	2.7	228.15	404.15	2	0	0	1	0	0	0	0	0	1	19.6	3.4	11.8	2
Polypropylene	PP	Chlorobenzene	8	15000	253.15	0	0	0	0	0	0	16.2	112.56	99	2.7	228.15	404.15	2	0	0	1	0	0	0	0	0	1	19.6	3.4	11.8	2
Polypropylene	PP	NMP	25	15000	253.15	0	0	0	0	0	0	16.2	99.133	99	6.7	249.15	475.15	2	0	0	0	1	1	0	0	0	0	22.96	6.76	0.342	2
Polypropylene	PP	NMP	55	15000	253.15	0	0	0	0	0	0	16.2	99.133	99	6.7	249.15	475.15	2	0	0	0	1	1	0	0	0	0	22.96	6.76	0.342	2
Polypropylene	PP	NMP	8	15000	253.15	0	0	0	0	0	0	16.2	99.133	99	6.7	249.15	475.15	2	0	0	0	1	1	0	0	0	0	22.96	6.76	0.342	2
Polypropylene	PP	DMAc	25	15000	253.15	0	0	0	0	0	0	16.2	87.12	99	6.5	253.15	438.65	2	0	0	0	1	1	0	0	0	0	22.771	6.571	1.28	1
Polypropylene	PP	DMAc	55	15000	253.15	0	0	0	0	0	0	16.2	87.12	99	6.5	253.15	438.65	2	0	0	0	1	1	0	0	0	0	22.771	6.571	1.28	2
Polypropylene	PP	DMAc	8	15000	253.15	0	0	0	0	0	0	16.2	87.12	99	6.5	253.15	438.65	2	0	0	0	1	1	0	0	0	0	22.771	6.571	1.28	0
Polypropylene	PP	DMSO	25	15000	253.15	0	0	0	0	0	0	16.2	78.13	99.9	7.2	291.55	462.15	2	0	0	0	0	0	1	0	0	0	26.7	10.5	0.413	0
Polypropylene	PP	DMSO	55	15000	253.15	0	0	0	0	0	0	16.2	78.13	99.9	7.2	291.55	462.15	2	0	0	0	0	0	1	0	0	0	26.7	10.5	0.413	1
Polypropylene	PP	DMSO	8	15000	253.15	0	0	0	0	0	0	16.2	78.13	99.9	7.2	291.55	462.15	2	0	0	0	0	0	1	0	0	0	26.7	10.5	0.413	0
Polypropylene	PP	DMF	25	15000	253.15	0	0	0	0	0	0	16.2	73.09	99.8	6.4	212.15	426.15	2	0	0	0	1	1	0	0	0	0	24.86	8.66	2.7	1
Polypropylene	PP	DMF	55	15000	253.15	0	0	0	0	0	0	16.2	73.09	99.8	6.4	212.15	426.15	2	0	0	0	1	1	0	0	0	0	24.86	8.66	2.7	2
Polypropylene	PP	DMF	8	15000	253.15	0	0	0	0	0	0	16.2	73.09	99.8	6.4	212.15	426.15	2	0	0	0	1	1	0	0	0	0	24.86	8.66	2.7	0
Polypropylene	PP	Acetonitrile	25	15000	253.15	0	0	0	0	0	0	16.2	41.05	99.5	5.1	227.45	354.75	2	0	0	0	0	1	0	0	0	0	24.35	8.15	73	0
Polypropylene	PP	Acetonitrile	55	15000	253.15	0	0	0	0	0	0	16.2	41.05	99.5	5.1	227.45	354.75	2	0	0	0	0	1	0	0	0	0	24.35	8.15	73	2
Polypropylene	PP	Acetonitrile	8	15000	253.15	0	0	0	0	0	0	16.2	41.05	99.5	5.1	227.45	354.75	2	0	0	0	0	1	0	0	0	0	24.35	8.15	73	0
Polypropylene	PP	Acetone	25	15000	253.15	0	0	0	0	0	0	16.2	58.08	99	5.1	178.15	329.15	2	0	0	0	1	0	0	0	0	0	20	3.8	185.3	0
Polypropylene	PP	Acetone	55	15000	253.15	0	0	0	0	0	0	16.2	58.08	99	5.1	178.15	329.15	2	0	0	0	1	0	0	0	0	0	20	3.8	185.3	0
Polypropylene	PP	Acetone	8	15000	253.15	0	0	0	0	0	0	16.2	58.08	99	5.1	178.15	329.15	2	0	0	0	1	0	0	0	0	0	20	3.8	185.3	0
Polypropylene	PP	DCM	25	15000	253.15	0	0	0	0	0	0	16.2	84.93	99	3.1	178.15	313.15	2	0	0	0	0	0	0	0	0	1		16.2	350	2
Polypropylene	PP	DCM	55	15000	253.15	0	0	0	0	0	0	16.2	84.93	99	3.1	178.15	313.15	2	0	0	0	0	0	0	0	0	1		16.2	350	2
Polypropylene	PP	DCM	8	15000	253.15	0	0	0	0	0	0	16.2	84.93	99	3.1	178.15	313.15	2	0	0	0	0	0	0	0	0	1		16.2	350	2
Polypropylene	PP	THF	25	15000	253.15	0	0	0	0	0	0	16.2	72.11	99	4	164.71	338.15	2	0	0	0	0	0	0	1	0	0	19.4	3.2	127.5	2
Polypropylene	PP	THF	55	15000	253.15	0	0	0	0	0	0	16.2	72.11	99	4	164.71	338.15	2	0	0	0	0	0	0	1	0	0	19.4	3.2	127.5	2
Polypropylene	PP	THF	8	15000	253.15	0	0	0	0	0	0	16.2	72.11	99	4	164.71	338.15	2	0	0	0	0	0	0	1	0	0	19.4	3.2	127.5	2
Polypropylene	PP	Ethyl Acetate	25	15000	253.15	0	0	0	0	0	0	16.2	88.11	99.5	4.4	190.15	350.25	2	0	0	0	0	0	0	0	1	0	18.1	1.9	69.8	1
Polypropylene	PP	Ethyl Acetate	55	15000	253.15	0	0	0	0	0	0	16.2	88.11	99.5	4.4	190.15	350.25	2	0	0	0	0	0	0	0	1	0	18.1	1.9	69.8	2
Polypropylene	PP	Ethyl Acetate	8	15000	253.15	0	0	0	0	0	0	16.2	88.11	99.5	4.4	190.15	350.25	2	0	0	0	0	0	0	0	1	0	18.1	1.9	69.8	0
Polypropylene	PP	1,2,4-trichlorobenzene	25	15000	253.15	0	0	0	0	0	0	16.2	181.45	99		290.15	486.65	2	0	0	0	0	0	0	0	0	1	9.9	6.3	0.195	0
Polypropylene	PP	1,2,4-trichlorobenzene	55	15000	253.15	0	0	0	0	0	0	16.2	181.45	99		290.15	486.65	2	0	0	0	0	0	0	0	0	1	9.9	6.3	0.195	0
Polypropylene	PP	1,2,4-trichlorobenzene	8	15000	253.15	0	0	0	0	0	0	16.2	181.45	99		290.15	486.65	2	0	0	0	0	0	0	0	0	1	9.9	6.3	0.195	0
Polypropylene	PP	1,4-dioxane	25	15000	253.15	0	0	0	0	0	0	16.2	88.11	99	4.8	285.15	374.15	0	0	0	0	0	0	0	1	0	0	20.45	4.25	30.8	2
Polypropylene	PP	1,4-dioxane	55	15000	253.15	0	0	0	0	0	0	16.2	88.11	99	4.8	285.15	374.15	0	0	0	0	0	0	0	1	0	0	20.45	4.25	30.8	2
Polypropylene	PP	1,4-dioxane	8	15000	253.15	0	0	0	0	0	0	16.2	88.11	99	4.8	285.15	374.15	0	0	0	0	0	0	0	1	0	0	20.45	4.25	30.8	0
Polypropylene	PP	Chloroform	25	15000	253.15	0	0	0	0	0	0	16.2	119.38	99.8	4.1	209.15	334.35	0	0	0	0	0	0	0	0	0	1	19	2.8	157.5	0
Polypropylene	PP	Chloroform	55	15000	253.15	0	0	0	0	0	0	16.2	119.38	99.8	4.1	209.15	334.35	0	0	0	0	0	0	0	0	0	1	19	2.8	157.5	0
Polypropylene	PP	Chloroform	8	15000	253.15	0	0	0	0	0	0	16.2	119.38	99.8	4.1	209.15	334.35	0	0	0	0	0	0	0	0	0	1	19	2.8	157.5	0
Polypropylene	PP	Diethyl ether	25	15000	253.15	0	0	0	0	0	0	16.2	74.12	99.9	2.8	157.15	307.75	0	0	0	0	0	0	0	1	0	0	15.8	0.4	422	0
Polypropylene	PP	Diethyl ether	55	15000	253.15	0	0	0	0	0	0	16.2	74.12	99.9	2.8	157.15	307.75	0	0	0	0	0	0	0	1	0	0	15.8	0.4	422	3
Polypropylene	PP	Diethyl ether	8	15000	253.15	0	0	0	0	0	0	16.2	74.12	99.9	2.8	157.15	307.75	0	0	0	0	0	0	0	1	0	0	15.8	0.4	422	0
Polypropylene	PP	Toluene	25	15000	253.15	0	0	0	0	0	0	16.2	92.14	99.8	2.4	180.15	383.65	0	0	0	1	0	0	0	0	0	0	18.2	2	23.2	1
Polypropylene	PP	Toluene	55	15000	253.15	0	0	0	0	0	0	16.2	92.14	99.8	2.4	180.15	383.65	0	0	0	1	0	0	0	0	0	0	18.2	2	23.2	0
Polypropylene	PP	Toluene	8	15000	253.15	0	0	0	0	0	0	16.2	92.14	99.8	2.4	180.15	383.65	0	0	0	1	0	0	0	0	0	0	18.2	2	23.2	1
Polypropylene	PP	Benzene	25	15000	253.15	0	0	0	0	0	0	16.2	78.11	99.9	2.7	278.65	353.15	0	0	0	0	0	0	0	0	0	0	18.7	2.5	75	1
Polypropylene	PP	Benzene	55	15000	253.15	0	0	0	0	0	0	16.2	78.11	99.9	2.7	278.65	353.15	0	0	0	0	0	0	0	0	0	0	18.7	2.5	75	0
Polypropylene	PP	Benzene	8	15000	253.15	0	0	0	0	0	0	16.2	78.11	99.9	2.7	278.65	353.15	0	0	0	0	0	0	0	0	0	0	18.7	2.5	75	1
Polypropylene	PP	n-hexane	25	15000	253.15	0	0	0	0	0	0	16.2	86.18	99	0.1	177.8	338.15	0	0	0	0	0	0	0	0	0	0	14.9	1.3	75	0
Polypropylene	PP	n-hexane	55	15000	253.15	0	0	0	0	0	0	16.2	86.18	99	0.1	177.8	338.15	0	0	0	0	0	0	0	0	0	0	14.9	1.3	75	0
Polypropylene	PP	n-hexane	8	15000	253.15	0	0	0	0	0	0	16.2	86.18	99	0.1	177.8	338.15	0	0	0	0	0	0	0	0	0	0	14.9	1.3	75	0
Polypropylene	PP	Pertoleum ether	25	15000	253.15	0	0	0	0	0	0	16.2	86.18	99	0.1	200.15	320.65	0	0	0	0	0	0	0	0	0	0		16.2	40	0
Polypropylene	PP	Pertoleum ether	55	15000	253.15	0	0	0	0	0	0	16.2	86.18	99	0.1	200.15	320.65	0	0	0	0	0	0	0	0	0	0		16.2	40	0
Polypropylene	PP	Pertoleum ether	8	15000	253.15	0	0	0	0	0	0	16.2	86.18	99	0.1	200.15	320.65	0	0	0	0	0	0	0	0	0	0		16.2	40	0
Polypropylene	PP	carbon disulfide	25	15000	253.15	0	0	0	0	0	0	16.2	76.14	99.9		197.15	315.35	0	0	0	0	0	0	1	0	0	0	20.5	4.3	205.5	0
Polypropylene	PP	carbon disulfide	55	15000	253.15	0	0	0	0	0	0	16.2	76.14	99.9		197.15	315.35	0	0	0	0	0	0	1	0	0	0	20.5	4.3	205.5	3
Polypropylene	PP	carbon disulfide	8	15000	253.15	0	0	0	0	0	0	16.2	76.14	99.9		197.15	315.35	0	0	0	0	0	0	1	0	0	0	20.5	4.3	205.5	0
Polypropylene	PP	Heptane	25	15000	253.15	0	0	0	0	0	0	16.2	100.23	99	0.1	182.55	371.55	0	0	0	0	0	0	0	0	0	0	15.3	0.9	35.5	0
Polypropylene	PP	Heptane	55	15000	253.15	0	0	0	0	0	0	16.2	100.23	99	0.1	182.55	371.55	0	0	0	0	0	0	0	0	0	0	15.3	0.9	35.5	0
Polypropylene	PP	Heptane	8	15000	253.15	0	0	0	0	0	0	16.2	100.23	99	0.1	182.55	371.55	0	0	0	0	0	0	0	0	0	0	15.3	0.9	35.5	0
Polypropylene	PP	Decaline	25	15000	253.15	0	0	0	0	0	0	16.2	138.25	99		148.15	463.15	0	0	0	0	0	0	0	0	0	0	8.7	7.5	0.798	0
Polypropylene	PP	Decaline	55	15000	253.15	0	0	0	0	0	0	16.2	138.25	99		148.15	463.15	0	0	0	0	0	0	0	0	0	0	8.7	7.5	0.798	0
Polypropylene	PP	Decaline	8	15000	253.15	0	0	0	0	0	0	16.2	138.25	99		148.15	463.15	0	0	0	0	0	0	0	0	0	0	8.7	7.5	0.798	0
Polypropylene	PP	Pentane	25	15000	253.15	0	0	0	0	0	0	16.2	72.15	99	0	143.35	309.25	0	0	0	0	0	0	0	0	0	0	14.5	1.7	514
Polypropylene	PP	Pentane	55	15000	253.15	0	0	0	0	0	0	16.2	72.15	99	0	143.35	309.25	0	0	0	0	0	0	0	0	0	0	14.5	1.7	514
Polypropylene	PP	Pentane	8	15000	253.15	0	0	0	0	0	0	16.2	72.15	99	0	143.35	309.25	0	0	0	0	0	0	0	0	0	0	14.5	1.7	514
Polypropylene	PP	xylene	25	15000	253.15	0	0	0	0	0	0	16.2	106.16	99	2.5	236.623	412.15	0	0	0	0	0	0	0	0	0	0	18	1.8	6.15
Polypropylene	PP	xylene	55	15000	253.15	0	0	0	0	0	0	16.2	106.16	99	2.5	236.623	412.15	0	0	0	0	0	0	0	0	0	0	18	1.8	6.15
Polypropylene	PP	xylene	8	15000	253.15	0	0	0	0	0	0	16.2	106.16	99	2.5	236.623	412.15	0	0	0	0	0	0	0	0	0	0	18	1.8	6.15
Polypropylene	PP	styrene	25	15000	253.15	0	0	0	0	0	0	16.2	104.15	99.9		243.15	418.15	0	0	0	1	0	0	0	0	0	0	19	2.8	5
Polypropylene	PP	styrene	55	15000	253.15	0	0	0	0	0	0	16.2	104.15	99.9		243.15	418.15	0	0	0	1	0	0	0	0	0	0	19	2.8	5
Polypropylene	PP	styrene	8	15000	253.15	0	0	0	0	0	0	16.2	104.15	99.9		243.15	418.15	0	0	0	1	0	0	0	0	0	0	19	2.8	5
Polypropylene	PP	1, 2, dichloroethane	25	15000	253.15	0	0	0	0	0	0	16.2	98.96	99.8	3.5	237.45	356.62	0	0	0	0	0	0	0	0	0	1	9.8	6.4	100
Polypropylene	PP	1, 2, dichloroethane	55	15000	253.15	0	0	0	0	0	0	16.2	98.96	99.8	3.5	237.45	356.62	0	0	0	0	0	0	0	0	0	1	9.8	6.4	100
Polypropylene	PP	1, 2, dichloroethane	8	15000	253.15	0	0	0	0	0	0	16.2	98.96	99.8	3.5	237.45	356.62	0	0	0	0	0	0	0	0	0	1	9.8	6.4	100
Poly lactic acid	PLA	Water	25	5000	338	1	0	0	0	0	1	20.2	18.02	100	10.2	273.15	373.15	1	0	0	0	0	0	0	0	0	0	47.8	27.6	17.1	0
Poly lactic acid	PLA	Water	55	5000	338	1	0	0	0	0	1	20.2	18.02	100	10.2	273.15	373.15	1	0	0	0	0	0	0	0	0	0	47.8	27.6	17.1	0
Poly lactic acid	PLA	Water	8	5000	338	1	0	0	0	0	1	20.2	18.02	100	10.2	273.15	373.15	1	0	0	0	0	0	0	0	0	0	47.8	27.6	17.1	0
Poly lactic acid	PLA	m-cresol	25	5000	338	1	0	0	0	0	1	20.2	108.14	99		282.15	476.15	1	1	0	1	0	0	0	0	0	0	27.2	7	1	2
Poly lactic acid	PLA	m-cresol	55	5000	338	1	0	0	0	0	1	20.2	108.14	99		282.15	476.15	1	1	0	1	0	0	0	0	0	0	27.2	7	1	2
Poly lactic acid	PLA	m-cresol	8	5000	338	1	0	0	0	0	1	20.2	108.14	99		282.15	476.15	1	1	0	1	0	0	0	0	0	0	27.2	7	1	2
Poly lactic acid	PLA	Methanol	25	5000	338	1	0	0	0	0	1	20.2	32.04	99.8	5.1	175.15	337.85	1	1	0	0	0	0	0	0	0	0	29.6	9.4	96	0
Poly lactic acid	PLA	Methanol	55	5000	338	1	0	0	0	0	1	20.2	32.04	99.8	5.1	175.15	337.85	1	1	0	0	0	0	0	0	0	0	29.6	9.4	96	0
Poly lactic acid	PLA	Methanol	8	5000	338	1	0	0	0	0	1	20.2	32.04	99.8	5.1	175.15	337.85	1	1	0	0	0	0	0	0	0	0	29.6	9.4	96	0
Poly lactic acid	PLA	Ethanol	25	5000	338	1	0	0	0	0	1	20.2	46.07	90	4.3	159.05	351.65	1	1	0	0	0	0	0	0	0	0	26.5	6.3	44	0
Poly lactic acid	PLA	Ethanol	55	5000	338	1	0	0	0	0	1	20.2	46.07	90	4.3	159.05	351.65	1	1	0	0	0	0	0	0	0	0	26.5	6.3	44	0
Poly lactic acid	PLA	Ethanol	8	5000	338	1	0	0	0	0	1	20.2	46.07	90	4.3	159.05	351.65	1	1	0	0	0	0	0	0	0	0	26.5	6.3	44	0
Poly lactic acid	PLA	Isopropylalcohol	25	5000	338	1	0	0	0	0	1	20.2	60.1	99.9	3.9	183.65	354.15	1	1	0	0	0	0	0	0	0	0	23.5	3.3	43	0
Poly lactic acid	PLA	Isopropylalcohol	55	5000	338	1	0	0	0	0	1	20.2	60.1	99.9	3.9	183.65	354.15	1	1	0	0	0	0	0	0	0	0	23.5	3.3	43	0
Poly lactic acid	PLA	Isopropylalcohol	8	5000	338	1	0	0	0	0	1	20.2	60.1	99.9	3.9	183.65	354.15	1	1	0	0	0	0	0	0	0	0	23.5	3.3	43	0
Poly lactic acid	PLA	n-butanol	25	5000	338	1	0	0	0	0	1	20.2	74.121	99	3.9	184.15	390.75	1	1	0	0	0	0	0	0	0	0	23.1	2.9	5.03	0
Poly lactic acid	PLA	n-butanol	55	5000	338	1	0	0	0	0	1	20.2	74.121	99	3.9	184.15	390.75	1	1	0	0	0	0	0	0	0	0	23.1	2.9	5.03	0
Poly lactic acid	PLA	n-butanol	8	5000	338	1	0	0	0	0	1	20.2	74.121	99	3.9	184.15	390.75	1	1	0	0	0	0	0	0	0	0	23.1	2.9	5.03	0
Poly lactic acid	PLA	Acetic acid	25	5000	338	1	0	0	0	0	1	20.2	60.052	99.7	6.2	290.15	391.15	1	0	1	0	0	0	0	0	0	0	21.4	1.2	11.4	0
Poly lactic acid	PLA	Acetic acid	55	5000	338	1	0	0	0	0	1	20.2	60.052	99.7	6.2	290.15	391.15	1	0	1	0	0	0	0	0	0	0	21.4	1.2	11.4	0
Poly lactic acid	PLA	Acetic acid	8	5000	338	1	0	0	0	0	1	20.2	60.052	99.7	6.2	290.15	391.15	1	0	1	0	0	0	0	0	0	0	21.4	1.2	11.4	-1
Poly lactic acid	PLA	Trifluoroethanol	25	5000	338	1	0	0	0	0	1	20.2	100.04	99.8		228.15	351.65	1	1	0	0	0	0	0	0	0	1		20.2	70	2
Poly lactic acid	PLA	Trifluoroethanol	55	5000	338	1	0	0	0	0	1	20.2	100.04	99.8		228.15	351.65	1	1	0	0	0	0	0	0	0	1		20.2	70	2
Poly lactic acid	PLA	Trifluoroethanol	8	5000	338	1	0	0	0	0	1	20.2	100.04	99.8		228.15	351.65	1	1	0	0	0	0	0	0	0	1		20.2	70	2
Poly lactic acid	PLA	Nitrobenzene	25	5000	338	1	0	0	0	0	1	20.2	123.11	99	4.5	278.65	422.15	2	0	0	1	0	1	0	0	0	0	22.2	2	1
Poly lactic acid	PLA	Nitrobenzene	55	5000	338	1	0	0	0	0	1	20.2	123.11	99	4.5	278.65	422.15	2	0	0	1	0	1	0	0	0	0	22.2	2	1
Poly lactic acid	PLA	Nitrobenzene	8	5000	338	1	0	0	0	0	1	20.2	123.11	99	4.5	278.65	422.15	2	0	0	1	0	1	0	0	0	0	22.2	2	1
Poly lactic acid	PLA	Chlorobenzene	25	5000	338	1	0	0	0	0	1	20.2	112.56	99	2.7	228.15	404.15	2	0	0	1	0	0	0	0	0	1	19.6	0.6	11.8	0
Poly lactic acid	PLA	Chlorobenzene	55	5000	338	1	0	0	0	0	1	20.2	112.56	99	2.7	228.15	404.15	2	0	0	1	0	0	0	0	0	1	19.6	0.6	11.8	2
Poly lactic acid	PLA	Chlorobenzene	8	5000	338	1	0	0	0	0	1	20.2	112.56	99	2.7	228.15	404.15	2	0	0	1	0	0	0	0	0	1	19.6	0.6	11.8	0
Poly lactic acid	PLA	NMP	25	5000	338	1	0	0	0	0	1	20.2	99.133	99	6.7	249.15	475.15	2	0	0	0	1	1	0	0	0	0	22.96	2.76	0.342	2
Poly lactic acid	PLA	NMP	55	5000	338	1	0	0	0	0	1	20.2	99.133	99	6.7	249.15	475.15	2	0	0	0	1	1	0	0	0	0	22.96	2.76	0.342	2
Poly lactic acid	PLA	NMP	8	5000	338	1	0	0	0	0	1	20.2	99.133	99	6.7	249.15	475.15	2	0	0	0	1	1	0	0	0	0	22.96	2.76	0.342	2
Poly lactic acid	PLA	DMAc	25	5000	338	1	0	0	0	0	1	20.2	87.12	99	6.5	253.15	438.65	2	0	0	0	1	1	0	0	0	0	22.771	2.571	1.28	2
Poly lactic acid	PLA	DMAc	55	5000	338	1	0	0	0	0	1	20.2	87.12	99	6.5	253.15	438.65	2	0	0	0	1	1	0	0	0	0	22.771	2.571	1.28	2
Poly lactic acid	PLA	DMAc	8	5000	338	1	0	0	0	0	1	20.2	87.12	99	6.5	253.15	438.65	2	0	0	0	1	1	0	0	0	0	22.771	2.571	1.28	0
Poly lactic acid	PLA	DMSO	25	5000	338	1	0	0	0	0	1	20.2	78.13	99.9	7.2	291.55	462.15	2	0	0	0	0	0	1	0	0	0	26.7	6.5	0.413	1
Poly lactic acid	PLA	DMSO	55	5000	338	1	0	0	0	0	1	20.2	78.13	99.9	7.2	291.55	462.15	2	0	0	0	0	0	1	0	0	0	26.7	6.5	0.413	2
Poly lactic acid	PLA	DMSO	8	5000	338	1	0	0	0	0	1	20.2	78.13	99.9	7.2	291.55	462.15	2	0	0	0	0	0	1	0	0	0	26.7	6.5	0.413	-1
Poly lactic acid	PLA	DMF	25	5000	338	1	0	0	0	0	1	20.2	73.09	99.8	6.4	212.15	426.15	2	0	0	0	1	1	0	0	0	0	24.86	4.66	2.7	2
Poly lactic acid	PLA	DMF	55	5000	338	1	0	0	0	0	1	20.2	73.09	99.8	6.4	212.15	426.15	2	0	0	0	1	1	0	0	0	0	24.86	4.66	2.7	2
Poly lactic acid	PLA	DMF	8	5000	338	1	0	0	0	0	1	20.2	73.09	99.8	6.4	212.15	426.15	2	0	0	0	1	1	0	0	0	0	24.86	4.66	2.7	0
Poly lactic acid	PLA	Acetonitrile	25	5000	338	1	0	0	0	0	1	20.2	41.05	99.5	5.1	227.45	354.75	2	0	0	0	0	1	0	0	0	0	24.35	4.15	73	0
Poly lactic acid	PLA	Acetonitrile	55	5000	338	1	0	0	0	0	1	20.2	41.05	99.5	5.1	227.45	354.75	2	0	0	0	0	1	0	0	0	0	24.35	4.15	73	2
Poly lactic acid	PLA	Acetonitrile	8	5000	338	1	0	0	0	0	1	20.2	41.05	99.5	5.1	227.45	354.75	2	0	0	0	0	1	0	0	0	0	24.35	4.15	73	0
Poly lactic acid	PLA	Acetone	25	5000	338	1	0	0	0	0	1	20.2	58.08	99	5.1	178.15	329.15	2	0	0	0	1	0	0	0	0	0	20	0.2	185.3	2
Poly lactic acid	PLA	Acetone	55	5000	338	1	0	0	0	0	1	20.2	58.08	99	5.1	178.15	329.15	2	0	0	0	1	0	0	0	0	0	20	0.2	185.3	2
Poly lactic acid	PLA	Acetone	8	5000	338	1	0	0	0	0	1	20.2	58.08	99	5.1	178.15	329.15	2	0	0	0	1	0	0	0	0	0	20	0.2	185.3	2
Poly lactic acid	PLA	DCM	25	5000	338	1	0	0	0	0	1	20.2	84.93	99	3.1	178.15	313.15	2	0	0	0	0	0	0	0	0	1		20.2	350	2
Poly lactic acid	PLA	DCM	55	5000	338	1	0	0	0	0	1	20.2	84.93	99	3.1	178.15	313.15	2	0	0	0	0	0	0	0	0	1		20.2	350	2
Poly lactic acid	PLA	DCM	8	5000	338	1	0	0	0	0	1	20.2	84.93	99	3.1	178.15	313.15	2	0	0	0	0	0	0	0	0	1		20.2	350	2
Poly lactic acid	PLA	THF	25	5000	338	1	0	0	0	0	1	20.2	72.11	99	4	164.71	338.15	2	0	0	0	0	0	0	1	0	0	19.4	0.8	127.5	2
Poly lactic acid	PLA	THF	55	5000	338	1	0	0	0	0	1	20.2	72.11	99	4	164.71	338.15	2	0	0	0	0	0	0	1	0	0	19.4	0.8	127.5	2
Poly lactic acid	PLA	THF	8	5000	338	1	0	0	0	0	1	20.2	72.11	99	4	164.71	338.15	2	0	0	0	0	0	0	1	0	0	19.4	0.8	127.5	2
Poly lactic acid	PLA	Ethyl Acetate	25	5000	338	1	0	0	0	0	1	20.2	88.11	99.5	4.4	190.15	350.25	2	0	0	0	0	0	0	0	1	0	18.1	2.1	69.8	0
Poly lactic acid	PLA	Ethyl Acetate	55	5000	338	1	0	0	0	0	1	20.2	88.11	99.5	4.4	190.15	350.25	2	0	0	0	0	0	0	0	1	0	18.1	2.1	69.8	2
Poly lactic acid	PLA	Ethyl Acetate	8	5000	338	1	0	0	0	0	1	20.2	88.11	99.5	4.4	190.15	350.25	2	0	0	0	0	0	0	0	1	0	18.1	2.1	69.8	0
Poly lactic acid	PLA	1,2,4-trichlorobenzene	25	5000	338	1	0	0	0	0	1	20.2	181.45	99		290.15	486.65	2	0	0	0	0	0	0	0	0	1	9.9	10.3	0.195
Poly lactic acid	PLA	1,2,4-trichlorobenzene	55	5000	338	1	0	0	0	0	1	20.2	181.45	99		290.15	486.65	2	0	0	0	0	0	0	0	0	1	9.9	10.3	0.195
Poly lactic acid	PLA	1,2,4-trichlorobenzene	8	5000	338	1	0	0	0	0	1	20.2	181.45	99		290.15	486.65	2	0	0	0	0	0	0	0	0	1	9.9	10.3	0.195
Poly lactic acid	PLA	1,4-dioxane	25	5000	338	1	0	0	0	0	1	20.2	88.11	99	4.8	285.15	374.15	0	0	0	0	0	0	0	1	0	0	20.45	0.25	30.8	2
Poly lactic acid	PLA	1,4-dioxane	55	5000	338	1	0	0	0	0	1	20.2	88.11	99	4.8	285.15	374.15	0	0	0	0	0	0	0	1	0	0	20.45	0.25	30.8	2
Poly lactic acid	PLA	1,4-dioxane	8	5000	338	1	0	0	0	0	1	20.2	88.11	99	4.8	285.15	374.15	0	0	0	0	0	0	0	1	0	0	20.45	0.25	30.8	-1
Poly lactic acid	PLA	Chloroform	25	5000	338	1	0	0	0	0	1	20.2	119.38	99.8	4.1	209.15	334.35	0	0	0	0	0	0	0	0	0	1	19	1.2	157.5	2
Poly lactic acid	PLA	Chloroform	55	5000	338	1	0	0	0	0	1	20.2	119.38	99.8	4.1	209.15	334.35	0	0	0	0	0	0	0	0	0	1	19	1.2	157.5	2
Poly lactic acid	PLA	Chloroform	8	5000	338	1	0	0	0	0	1	20.2	119.38	99.8	4.1	209.15	334.35	0	0	0	0	0	0	0	0	0	1	19	1.2	157.5	2
Poly lactic acid	PLA	Diethyl ether	25	5000	338	1	0	0	0	0	1	20.2	74.12	99.9	2.8	157.15	307.75	0	0	0	0	0	0	0	1	0	0	15.8	4.4	422	0
Poly lactic acid	PLA	Diethyl ether	55	5000	338	1	0	0	0	0	1	20.2	74.12	99.9	2.8	157.15	307.75	0	0	0	0	0	0	0	1	0	0	15.8	4.4	422	0
Poly lactic acid	PLA	Diethyl ether	8	5000	338	1	0	0	0	0	1	20.2	74.12	99.9	2.8	157.15	307.75	0	0	0	0	0	0	0	1	0	0	15.8	4.4	422	0
Poly lactic acid	PLA	Toluene	25	5000	338	1	0	0	0	0	1	20.2	92.14	99.8	2.4	180.15	383.65	0	0	0	1	0	0	0	0	0	0	18.2	2	23.2	0
Poly lactic acid	PLA	Toluene	55	5000	338	1	0	0	0	0	1	20.2	92.14	99.8	2.4	180.15	383.65	0	0	0	1	0	0	0	0	0	0	18.2	2	23.2	2
Poly lactic acid	PLA	Toluene	8	5000	338	1	0	0	0	0	1	20.2	92.14	99.8	2.4	180.15	383.65	0	0	0	1	0	0	0	0	0	0	18.2	2	23.2	0
Poly lactic acid	PLA	Benzene	25	5000	338	1	0	0	0	0	1	20.2	78.11	99.9	2.7	278.65	353.15	0	0	0	0	0	0	0	0	0	0	18.7	1.5	75	2
Poly lactic acid	PLA	Benzene	55	5000	338	1	0	0	0	0	1	20.2	78.11	99.9	2.7	278.65	353.15	0	0	0	0	0	0	0	0	0	0	18.7	1.5	75	2
Poly lactic acid	PLA	Benzene	8	5000	338	1	0	0	0	0	1	20.2	78.11	99.9	2.7	278.65	353.15	0	0	0	0	0	0	0	0	0	0	18.7	1.5	75	2
Poly lactic acid	PLA	n-hexane	25	5000	338	1	0	0	0	0	1	20.2	86.18	99	0.1	177.8	338.15	0	0	0	0	0	0	0	0	0	0	14.9	5.3	75	0
Poly lactic acid	PLA	n-hexane	55	5000	338	1	0	0	0	0	1	20.2	86.18	99	0.1	177.8	338.15	0	0	0	0	0	0	0	0	0	0	14.9	5.3	75	0
Poly lactic acid	PLA	n-hexane	8	5000	338	1	0	0	0	0	1	20.2	86.18	99	0.1	177.8	338.15	0	0	0	0	0	0	0	0	0	0	14.9	5.3	75	0
Poly lactic acid	PLA	Pertoleum ether	25	5000	338	1	0	0	0	0	1	20.2	86.18	99	0.1	200.15	320.65	0	0	0	0	0	0	0	0	0	0		20.2	40	0
Poly lactic acid	PLA	Pertoleum ether	55	5000	338	1	0	0	0	0	1	20.2	86.18	99	0.1	200.15	320.65	0	0	0	0	0	0	0	0	0	0		20.2	40	3
Poly lactic acid	PLA	Pertoleum ether	8	5000	338	1	0	0	0	0	1	20.2	86.18	99	0.1	200.15	320.65	0	0	0	0	0	0	0	0	0	0		20.2	40	0
Poly lactic acid	PLA	carbon disulfide	25	5000	338	1	0	0	0	0	1	20.2	76.14	99.9		197.15	315.35	0	0	0	0	0	0	1	0	0	0	20.5	0.3	205.5
Poly lactic acid	PLA	carbon disulfide	55	5000	338	1	0	0	0	0	1	20.2	76.14	99.9		197.15	315.35	0	0	0	0	0	0	1	0	0	0	20.5	0.3	205.5
Poly lactic acid	PLA	carbon disulfide	8	5000	338	1	0	0	0	0	1	20.2	76.14	99.9		197.15	315.35	0	0	0	0	0	0	1	0	0	0	20.5	0.3	205.5
Poly lactic acid	PLA	Heptane	25	5000	338	1	0	0	0	0	1	20.2	100.23	99	0.1	182.55	371.55	0	0	0	0	0	0	0	0	0	0	15.3	4.9	35.5
Poly lactic acid	PLA	Heptane	55	5000	338	1	0	0	0	0	1	20.2	100.23	99	0.1	182.55	371.55	0	0	0	0	0	0	0	0	0	0	15.3	4.9	35.5
Poly lactic acid	PLA	Heptane	8	5000	338	1	0	0	0	0	1	20.2	100.23	99	0.1	182.55	371.55	0	0	0	0	0	0	0	0	0	0	15.3	4.9	35.5
Poly lactic acid	PLA	Decaline	25	5000	338	1	0	0	0	0	1	20.2	138.25	99		148.15	463.15	0	0	0	0	0	0	0	0	0	0	8.7	11.5	0.798
Poly lactic acid	PLA	Decaline	55	5000	338	1	0	0	0	0	1	20.2	138.25	99		148.15	463.15	0	0	0	0	0	0	0	0	0	0	8.7	11.5	0.798
Poly lactic acid	PLA	Decaline	8	5000	338	1	0	0	0	0	1	20.2	138.25	99		148.15	463.15	0	0	0	0	0	0	0	0	0	0	8.7	11.5	0.798
Poly lactic acid	PLA	Pentane	25	5000	338	1	0	0	0	0	1	20.2	72.15	99	0	143.35	309.25	0	0	0	0	0	0	0	0	0	0	14.5	5.7	514
Poly lactic acid	PLA	Pentane	55	5000	338	1	0	0	0	0	1	20.2	72.15	99	0	143.35	309.25	0	0	0	0	0	0	0	0	0	0	14.5	5.7	514
Poly lactic acid	PLA	Pentane	8	5000	338	1	0	0	0	0	1	20.2	72.15	99	0	143.35	309.25	0	0	0	0	0	0	0	0	0	0	14.5	5.7	514
Poly lactic acid	PLA	xylene	25	5000	338	1	0	0	0	0	1	20.2	106.16	99	2.5	236.623	412.15	0	0	0	0	0	0	0	0	0	0	18	2.2	6.15
Poly lactic acid	PLA	xylene	55	5000	338	1	0	0	0	0	1	20.2	106.16	99	2.5	236.623	412.15	0	0	0	0	0	0	0	0	0	0	18	2.2	6.15
Poly lactic acid	PLA	xylene	8	5000	338	1	0	0	0	0	1	20.2	106.16	99	2.5	236.623	412.15	0	0	0	0	0	0	0	0	0	0	18	2.2	6.15
Poly lactic acid	PLA	styrene	25	5000	338	1	0	0	0	0	1	20.2	104.15	99.9		243.15	418.15	0	0	0	1	0	0	0	0	0	0	19	1.2	5
Poly lactic acid	PLA	styrene	55	5000	338	1	0	0	0	0	1	20.2	104.15	99.9		243.15	418.15	0	0	0	1	0	0	0	0	0	0	19	1.2	5
Poly lactic acid	PLA	styrene	8	5000	338	1	0	0	0	0	1	20.2	104.15	99.9		243.15	418.15	0	0	0	1	0	0	0	0	0	0	19	1.2	5
Poly lactic acid	PLA	1, 2, dichloroethane	25	5000	338	1	0	0	0	0	1	20.2	98.96	99.8	3.5	237.45	356.62	0	0	0	0	0	0	0	0	0	1	9.8	10.4	100
Poly lactic acid	PLA	1, 2, dichloroethane	55	5000	338	1	0	0	0	0	1	20.2	98.96	99.8	3.5	237.45	356.62	0	0	0	0	0	0	0	0	0	1	9.8	10.4	100
Poly lactic acid	PLA	1, 2, dichloroethane	8	5000	338	1	0	0	0	0	1	20.2	98.96	99.8	3.5	237.45	356.62	0	0	0	0	0	0	0	0	0	1	9.8	10.4	100
Dextran	Dex	Water	25	5000		0	0	1	0	0	0	38.6	18.02	100	10.2	273.15	373.15	1	0	0	0	0	0	0	0	0	0	47.8	9.2	17.1	2
Dextran	Dex	Water	55	5000		0	0	1	0	0	0	38.6	18.02	100	10.2	273.15	373.15	1	0	0	0	0	0	0	0	0	0	47.8	9.2	17.1	2
Dextran	Dex	Water	8	5000		0	0	1	0	0	0	38.6	18.02	100	10.2	273.15	373.15	1	0	0	0	0	0	0	0	0	0	47.8	9.2	17.1	2
Dextran	Dex	m-cresol	25	5000		0	0	1	0	0	0	38.6	108.14	99		282.15	476.15	1	1	0	1	0	0	0	0	0	0	27.2	11.4	1	0
Dextran	Dex	m-cresol	55	5000		0	0	1	0	0	0	38.6	108.14	99		282.15	476.15	1	1	0	1	0	0	0	0	0	0	27.2	11.4	1	0
Dextran	Dex	m-cresol	8	5000		0	0	1	0	0	0	38.6	108.14	99		282.15	476.15	1	1	0	1	0	0	0	0	0	0	27.2	11.4	1	0
Dextran	Dex	Methanol	25	5000		0	0	1	0	0	0	38.6	32.04	99.8	5.1	175.15	337.85	1	1	0	0	0	0	0	0	0	0	29.6	9	96	0
Dextran	Dex	Methanol	55	5000		0	0	1	0	0	0	38.6	32.04	99.8	5.1	175.15	337.85	1	1	0	0	0	0	0	0	0	0	29.6	9	96	0
Dextran	Dex	Methanol	8	5000		0	0	1	0	0	0	38.6	32.04	99.8	5.1	175.15	337.85	1	1	0	0	0	0	0	0	0	0	29.6	9	96	0
Dextran	Dex	Ethanol	25	5000		0	0	1	0	0	0	38.6	46.07	90	4.3	159.05	351.65	1	1	0	0	0	0	0	0	0	0	26.5	12.1	44	0
Dextran	Dex	Ethanol	55	5000		0	0	1	0	0	0	38.6	46.07	90	4.3	159.05	351.65	1	1	0	0	0	0	0	0	0	0	26.5	12.1	44	0
Dextran	Dex	Ethanol	8	5000		0	0	1	0	0	0	38.6	46.07	90	4.3	159.05	351.65	1	1	0	0	0	0	0	0	0	0	26.5	12.1	44	0
Dextran	Dex	Isopropylalcohol	25	5000		0	0	1	0	0	0	38.6	60.1	99.9	3.9	183.65	354.15	1	1	0	0	0	0	0	0	0	0	23.5	15.1	43	0
Dextran	Dex	Isopropylalcohol	55	5000		0	0	1	0	0	0	38.6	60.1	99.9	3.9	183.65	354.15	1	1	0	0	0	0	0	0	0	0	23.5	15.1	43	0
Dextran	Dex	Isopropylalcohol	8	5000		0	0	1	0	0	0	38.6	60.1	99.9	3.9	183.65	354.15	1	1	0	0	0	0	0	0	0	0	23.5	15.1	43	0
Dextran	Dex	n-butanol	25	5000		0	0	1	0	0	0	38.6	74.121	99	3.9	184.15	390.75	1	1	0	0	0	0	0	0	0	0	23.1	15.5	5.03	0
Dextran	Dex	n-butanol	55	5000		0	0	1	0	0	0	38.6	74.121	99	3.9	184.15	390.75	1	1	0	0	0	0	0	0	0	0	23.1	15.5	5.03	0
Dextran	Dex	n-butanol	8	5000		0	0	1	0	0	0	38.6	74.121	99	3.9	184.15	390.75	1	1	0	0	0	0	0	0	0	0	23.1	15.5	5.03	0
Dextran	Dex	Acetic acid	25	5000		0	0	1	0	0	0	38.6	60.052	99.7	6.2	290.15	391.15	1	0	1	0	0	0	0	0	0	0	21.4	17.2	11.4	0
Dextran	Dex	Acetic acid	55	5000		0	0	1	0	0	0	38.6	60.052	99.7	6.2	290.15	391.15	1	0	1	0	0	0	0	0	0	0	21.4	17.2	11.4	0
Dextran	Dex	Acetic acid	8	5000		0	0	1	0	0	0	38.6	60.052	99.7	6.2	290.15	391.15	1	0	1	0	0	0	0	0	0	0	21.4	17.2	11.4	0
Dextran	Dex	Trifluoroethanol	25	5000		0	0	1	0	0	0	38.6	100.04	99.8		228.15	351.65	1	1	0	0	0	0	0	0	0	1		38.6	70	0
Dextran	Dex	Trifluoroethanol	55	5000		0	0	1	0	0	0	38.6	100.04	99.8		228.15	351.65	1	1	0	0	0	0	0	0	0	1		38.6	70	0
Dextran	Dex	Trifluoroethanol	8	5000		0	0	1	0	0	0	38.6	100.04	99.8		228.15	351.65	1	1	0	0	0	0	0	0	0	1		38.6	70	0
Dextran	Dex	Nitrobenzene	25	5000		0	0	1	0	0	0	38.6	123.11	99	4.5	278.65	422.15	2	0	0	1	0	1	0	0	0	0	22.2	16.4	1	0
Dextran	Dex	Nitrobenzene	55	5000		0	0	1	0	0	0	38.6	123.11	99	4.5	278.65	422.15	2	0	0	1	0	1	0	0	0	0	22.2	16.4	1	0
Dextran	Dex	Nitrobenzene	8	5000		0	0	1	0	0	0	38.6	123.11	99	4.5	278.65	422.15	2	0	0	1	0	1	0	0	0	0	22.2	16.4	1	0
Dextran	Dex	Chlorobenzene	25	5000		0	0	1	0	0	0	38.6	112.56	99	2.7	228.15	404.15	2	0	0	1	0	0	0	0	0	1	19.6	19	11.8	0
Dextran	Dex	Chlorobenzene	55	5000		0	0	1	0	0	0	38.6	112.56	99	2.7	228.15	404.15	2	0	0	1	0	0	0	0	0	1	19.6	19	11.8	0
Dextran	Dex	Chlorobenzene	8	5000		0	0	1	0	0	0	38.6	112.56	99	2.7	228.15	404.15	2	0	0	1	0	0	0	0	0	1	19.6	19	11.8	0
Dextran	Dex	NMP	25	5000		0	0	1	0	0	0	38.6	99.133	99	6.7	249.15	475.15	2	0	0	0	1	1	0	0	0	0	22.96	15.64	0.342	0
Dextran	Dex	NMP	55	5000		0	0	1	0	0	0	38.6	99.133	99	6.7	249.15	475.15	2	0	0	0	1	1	0	0	0	0	22.96	15.64	0.342	2
Dextran	Dex	NMP	8	5000		0	0	1	0	0	0	38.6	99.133	99	6.7	249.15	475.15	2	0	0	0	1	1	0	0	0	0	22.96	15.64	0.342	0
Dextran	Dex	DMAc	25	5000		0	0	1	0	0	0	38.6	87.12	99	6.5	253.15	438.65	2	0	0	0	1	1	0	0	0	0	22.771	15.829	1.28	0
Dextran	Dex	DMAc	55	5000		0	0	1	0	0	0	38.6	87.12	99	6.5	253.15	438.65	2	0	0	0	1	1	0	0	0	0	22.771	15.829	1.28	0
Dextran	Dex	DMAc	8	5000		0	0	1	0	0	0	38.6	87.12	99	6.5	253.15	438.65	2	0	0	0	1	1	0	0	0	0	22.771	15.829	1.28	0
Dextran	Dex	DMSO	25	5000		0	0	1	0	0	0	38.6	78.13	99.9	7.2	291.55	462.15	2	0	0	0	0	0	1	0	0	0	26.7	11.9	0.413	2
Dextran	Dex	DMSO	55	5000		0	0	1	0	0	0	38.6	78.13	99.9	7.2	291.55	462.15	2	0	0	0	0	0	1	0	0	0	26.7	11.9	0.413	2
Dextran	Dex	DMSO	8	5000		0	0	1	0	0	0	38.6	78.13	99.9	7.2	291.55	462.15	2	0	0	0	0	0	1	0	0	0	26.7	11.9	0.413	-1
Dextran	Dex	DMF	25	5000		0	0	1	0	0	0	38.6	73.09	99.8	6.4	212.15	426.15	2	0	0	0	1	1	0	0	0	0	24.86	13.74	2.7	0
Dextran	Dex	DMF	55	5000		0	0	1	0	0	0	38.6	73.09	99.8	6.4	212.15	426.15	2	0	0	0	1	1	0	0	0	0	24.86	13.74	2.7	1
Dextran	Dex	DMF	8	5000		0	0	1	0	0	0	38.6	73.09	99.8	6.4	212.15	426.15	2	0	0	0	1	1	0	0	0	0	24.86	13.74	2.7	0
Dextran	Dex	Acetonitrile	25	5000		0	0	1	0	0	0	38.6	41.05	99.5	5.1	227.45	354.75	2	0	0	0	0	1	0	0	0	0	24.35	14.25	73	0
Dextran	Dex	Acetonitrile	55	5000		0	0	1	0	0	0	38.6	41.05	99.5	5.1	227.45	354.75	2	0	0	0	0	1	0	0	0	0	24.35	14.25	73	0
Dextran	Dex	Acetonitrile	8	5000		0	0	1	0	0	0	38.6	41.05	99.5	5.1	227.45	354.75	2	0	0	0	0	1	0	0	0	0	24.35	14.25	73	0
Dextran	Dex	Acetone	25	5000		0	0	1	0	0	0	38.6	58.08	99	5.1	178.15	329.15	2	0	0	0	1	0	0	0	0	0	20	18.6	185.3	0
Dextran	Dex	Acetone	55	5000		0	0	1	0	0	0	38.6	58.08	99	5.1	178.15	329.15	2	0	0	0	1	0	0	0	0	0	20	18.6	185.3	0
Dextran	Dex	Acetone	8	5000		0	0	1	0	0	0	38.6	58.08	99	5.1	178.15	329.15	2	0	0	0	1	0	0	0	0	0	20	18.6	185.3	0
Dextran	Dex	DCM	25	5000		0	0	1	0	0	0	38.6	84.93	99	3.1	178.15	313.15	2	0	0	0	0	0	0	0	0	1		38.6	350	0
Dextran	Dex	DCM	55	5000		0	0	1	0	0	0	38.6	84.93	99	3.1	178.15	313.15	2	0	0	0	0	0	0	0	0	1		38.6	350	3
Dextran	Dex	DCM	8	5000		0	0	1	0	0	0	38.6	84.93	99	3.1	178.15	313.15	2	0	0	0	0	0	0	0	0	1		38.6	350	0
Dextran	Dex	THF	25	5000		0	0	1	0	0	0	38.6	72.11	99	4	164.71	338.15	2	0	0	0	0	0	0	1	0	0	19.4	19.2	127.5	0
Dextran	Dex	THF	55	5000		0	0	1	0	0	0	38.6	72.11	99	4	164.71	338.15	2	0	0	0	0	0	0	1	0	0	19.4	19.2	127.5	0
Dextran	Dex	THF	8	5000		0	0	1	0	0	0	38.6	72.11	99	4	164.71	338.15	2	0	0	0	0	0	0	1	0	0	19.4	19.2	127.5	0
Dextran	Dex	Ethyl Acetate	25	5000		0	0	1	0	0	0	38.6	88.11	99.5	4.4	190.15	350.25	2	0	0	0	0	0	0	0	1	0	18.1	20.5	69.8	0
Dextran	Dex	Ethyl Acetate	55	5000		0	0	1	0	0	0	38.6	88.11	99.5	4.4	190.15	350.25	2	0	0	0	0	0	0	0	1	0	18.1	20.5	69.8	0
Dextran	Dex	Ethyl Acetate	8	5000		0	0	1	0	0	0	38.6	88.11	99.5	4.4	190.15	350.25	2	0	0	0	0	0	0	0	1	0	18.1	20.5	69.8	0
Dextran	Dex	1,2,4-trichlorobenzene	25	5000		0	0	1	0	0	0	38.6	181.45	99		290.15	486.65	2	0	0	0	0	0	0	0	0	1	9.9	28.7	0.195	0
Dextran	Dex	1,2,4-trichlorobenzene	55	5000		0	0	1	0	0	0	38.6	181.45	99		290.15	486.65	2	0	0	0	0	0	0	0	0	1	9.9	28.7	0.195	0
Dextran	Dex	1,2,4-trichlorobenzene	8	5000		0	0	1	0	0	0	38.6	181.45	99		290.15	486.65	2	0	0	0	0	0	0	0	0	1	9.9	28.7	0.195	0
Dextran	Dex	1,4-dioxane	25	5000		0	0	1	0	0	0	38.6	88.11	99	4.8	285.15	374.15	0	0	0	0	0	0	0	1	0	0	20.45	18.15	30.8	0
Dextran	Dex	1,4-dioxane	55	5000		0	0	1	0	0	0	38.6	88.11	99	4.8	285.15	374.15	0	0	0	0	0	0	0	1	0	0	20.45	18.15	30.8	0
Dextran	Dex	1,4-dioxane	8	5000		0	0	1	0	0	0	38.6	88.11	99	4.8	285.15	374.15	0	0	0	0	0	0	0	1	0	0	20.45	18.15	30.8	0
Dextran	Dex	Chloroform	25	5000		0	0	1	0	0	0	38.6	119.38	99.8	4.1	209.15	334.35	0	0	0	0	0	0	0	0	0	1	19	19.6	157.5	0
Dextran	Dex	Chloroform	55	5000		0	0	1	0	0	0	38.6	119.38	99.8	4.1	209.15	334.35	0	0	0	0	0	0	0	0	0	1	19	19.6	157.5	0
Dextran	Dex	Chloroform	8	5000		0	0	1	0	0	0	38.6	119.38	99.8	4.1	209.15	334.35	0	0	0	0	0	0	0	0	0	1	19	19.6	157.5	0
Dextran	Dex	Diethyl ether	25	5000		0	0	1	0	0	0	38.6	74.12	99.9	2.8	157.15	307.75	0	0	0	0	0	0	0	1	0	0	15.8	22.8	422	0
Dextran	Dex	Diethyl ether	55	5000		0	0	1	0	0	0	38.6	74.12	99.9	2.8	157.15	307.75	0	0	0	0	0	0	0	1	0	0	15.8	22.8	422	3
Dextran	Dex	Diethyl ether	8	5000		0	0	1	0	0	0	38.6	74.12	99.9	2.8	157.15	307.75	0	0	0	0	0	0	0	1	0	0	15.8	22.8	422	0
Dextran	Dex	Toluene	25	5000		0	0	1	0	0	0	38.6	92.14	99.8	2.4	180.15	383.65	0	0	0	1	0	0	0	0	0	0	18.2	20.4	23.2	0
Dextran	Dex	Toluene	55	5000		0	0	1	0	0	0	38.6	92.14	99.8	2.4	180.15	383.65	0	0	0	1	0	0	0	0	0	0	18.2	20.4	23.2	0
Dextran	Dex	Toluene	8	5000		0	0	1	0	0	0	38.6	92.14	99.8	2.4	180.15	383.65	0	0	0	1	0	0	0	0	0	0	18.2	20.4	23.2	0
Dextran	Dex	Benzene	25	5000		0	0	1	0	0	0	38.6	78.11	99.9	2.7	278.65	353.15	0	0	0	0	0	0	0	0	0	0	18.7	19.9	75	0
Dextran	Dex	Benzene	55	5000		0	0	1	0	0	0	38.6	78.11	99.9	2.7	278.65	353.15	0	0	0	0	0	0	0	0	0	0	18.7	19.9	75	0
Dextran	Dex	Benzene	8	5000		0	0	1	0	0	0	38.6	78.11	99.9	2.7	278.65	353.15	0	0	0	0	0	0	0	0	0	0	18.7	19.9	75	0
Dextran	Dex	n-hexane	25	5000		0	0	1	0	0	0	38.6	86.18	99	0.1	177.8	338.15	0	0	0	0	0	0	0	0	0	0	14.9	23.7	75	0
Dextran	Dex	n-hexane	55	5000		0	0	1	0	0	0	38.6	86.18	99	0.1	177.8	338.15	0	0	0	0	0	0	0	0	0	0	14.9	23.7	75	0
Dextran	Dex	n-hexane	8	5000		0	0	1	0	0	0	38.6	86.18	99	0.1	177.8	338.15	0	0	0	0	0	0	0	0	0	0	14.9	23.7	75	0
Dextran	Dex	Pertoleum ether	25	5000		0	0	1	0	0	0	38.6	86.18	99	0.1	200.15	320.65	0	0	0	0	0	0	0	0	0	0		38.6	40	0
Dextran	Dex	Pertoleum ether	55	5000		0	0	1	0	0	0	38.6	86.18	99	0.1	200.15	320.65	0	0	0	0	0	0	0	0	0	0		38.6	40	0
Dextran	Dex	Pertoleum ether	8	5000		0	0	1	0	0	0	38.6	86.18	99	0.1	200.15	320.65	0	0	0	0	0	0	0	0	0	0		38.6	40	0
Dextran	Dex	carbon disulfide	25	5000		0	0	1	0	0	0	38.6	76.14	99.9		197.15	315.35	0	0	0	0	0	0	1	0	0	0	20.5	18.1	205.5	0
Dextran	Dex	carbon disulfide	55	5000		0	0	1	0	0	0	38.6	76.14	99.9		197.15	315.35	0	0	0	0	0	0	1	0	0	0	20.5	18.1	205.5	-1
Dextran	Dex	carbon disulfide	8	5000		0	0	1	0	0	0	38.6	76.14	99.9		197.15	315.35	0	0	0	0	0	0	1	0	0	0	20.5	18.1	205.5	0
Dextran	Dex	Heptane	25	5000		0	0	1	0	0	0	38.6	100.23	99	0.1	182.55	371.55	0	0	0	0	0	0	0	0	0	0	15.3	23.3	35.5	0
Dextran	Dex	Heptane	55	5000		0	0	1	0	0	0	38.6	100.23	99	0.1	182.55	371.55	0	0	0	0	0	0	0	0	0	0	15.3	23.3	35.5	0
Dextran	Dex	Heptane	8	5000		0	0	1	0	0	0	38.6	100.23	99	0.1	182.55	371.55	0	0	0	0	0	0	0	0	0	0	15.3	23.3	35.5	0
Dextran	Dex	Decaline	25	5000		0	0	1	0	0	0	38.6	138.25	99		148.15	463.15	0	0	0	0	0	0	0	0	0	0	8.7	29.9	0.798	0
Dextran	Dex	Decaline	55	5000		0	0	1	0	0	0	38.6	138.25	99		148.15	463.15	0	0	0	0	0	0	0	0	0	0	8.7	29.9	0.798	0
Dextran	Dex	Decaline	8	5000		0	0	1	0	0	0	38.6	138.25	99		148.15	463.15	0	0	0	0	0	0	0	0	0	0	8.7	29.9	0.798	0
Dextran	Dex	Pentane	25	5000		0	0	1	0	0	0	38.6	72.15	99	0	143.35	309.25	0	0	0	0	0	0	0	0	0	0	14.5	24.1	514
Dextran	Dex	Pentane	55	5000		0	0	1	0	0	0	38.6	72.15	99	0	143.35	309.25	0	0	0	0	0	0	0	0	0	0	14.5	24.1	514
Dextran	Dex	Pentane	8	5000		0	0	1	0	0	0	38.6	72.15	99	0	143.35	309.25	0	0	0	0	0	0	0	0	0	0	14.5	24.1	514
Dextran	Dex	xylene	25	5000		0	0	1	0	0	0	38.6	106.16	99	2.5	236.623	412.15	0	0	0	0	0	0	0	0	0	0	18	20.6	6.15
Dextran	Dex	xylene	55	5000		0	0	1	0	0	0	38.6	106.16	99	2.5	236.623	412.15	0	0	0	0	0	0	0	0	0	0	18	20.6	6.15
Dextran	Dex	xylene	8	5000		0	0	1	0	0	0	38.6	106.16	99	2.5	236.623	412.15	0	0	0	0	0	0	0	0	0	0	18	20.6	6.15
Dextran	Dex	styrene	25	5000		0	0	1	0	0	0	38.6	104.15	99.9		243.15	418.15	0	0	0	1	0	0	0	0	0	0	19	19.6	5
Dextran	Dex	styrene	55	5000		0	0	1	0	0	0	38.6	104.15	99.9		243.15	418.15	0	0	0	1	0	0	0	0	0	0	19	19.6	5
Dextran	Dex	styrene	8	5000		0	0	1	0	0	0	38.6	104.15	99.9		243.15	418.15	0	0	0	1	0	0	0	0	0	0	19	19.6	5
Dextran	Dex	1, 2, dichloroethane	25	5000		0	0	1	0	0	0	38.6	98.96	99.8	3.5	237.45	356.62	0	0	0	0	0	0	0	0	0	1	9.8	28.8	100
Dextran	Dex	1, 2, dichloroethane	55	5000		0	0	1	0	0	0	38.6	98.96	99.8	3.5	237.45	356.62	0	0	0	0	0	0	0	0	0	1	9.8	28.8	100
Dextran	Dex	1, 2, dichloroethane	8	5000		0	0	1	0	0	0	38.6	98.96	99.8	3.5	237.45	356.62	0	0	0	0	0	0	0	0	0	1	9.8	28.8	100
Poly(2-ethyl-2-oxazoline)	PEOX	Water	25	5000	308.15	1	0	0	0	0	0	12.71	18.02	100	10.2	273.15	373.15	1	0	0	0	0	0	0	0	0	0	47.8	35.09	17.1	2
Poly(2-ethyl-2-oxazoline)	PEOX	Water	55	5000	308.15	1	0	0	0	0	0	12.71	18.02	100	10.2	273.15	373.15	1	0	0	0	0	0	0	0	0	0	47.8	35.09	17.1	1
Poly(2-ethyl-2-oxazoline)	PEOX	Water	8	5000	308.15	1	0	0	0	0	0	12.71	18.02	100	10.2	273.15	373.15	1	0	0	0	0	0	0	0	0	0	47.8	35.09	17.1	2
Poly(2-ethyl-2-oxazoline)	PEOX	m-cresol	25	5000	308.15	1	0	0	0	0	0	12.71	108.14	99		282.15	476.15	1	1	0	1	0	0	0	0	0	0	27.2	14.49	1	2
Poly(2-ethyl-2-oxazoline)	PEOX	m-cresol	55	5000	308.15	1	0	0	0	0	0	12.71	108.14	99		282.15	476.15	1	1	0	1	0	0	0	0	0	0	27.2	14.49	1	2
Poly(2-ethyl-2-oxazoline)	PEOX	m-cresol	8	5000	308.15	1	0	0	0	0	0	12.71	108.14	99		282.15	476.15	1	1	0	1	0	0	0	0	0	0	27.2	14.49	1	2
Poly(2-ethyl-2-oxazoline)	PEOX	Methanol	25	5000	308.15	1	0	0	0	0	0	12.71	32.04	99.8	5.1	175.15	337.85	1	1	0	0	0	0	0	0	0	0	29.6	16.89	96	2
Poly(2-ethyl-2-oxazoline)	PEOX	Methanol	55	5000	308.15	1	0	0	0	0	0	12.71	32.04	99.8	5.1	175.15	337.85	1	1	0	0	0	0	0	0	0	0	29.6	16.89	96	2
Poly(2-ethyl-2-oxazoline)	PEOX	Methanol	8	5000	308.15	1	0	0	0	0	0	12.71	32.04	99.8	5.1	175.15	337.85	1	1	0	0	0	0	0	0	0	0	29.6	16.89	96	2
Poly(2-ethyl-2-oxazoline)	PEOX	Ethanol	25	5000	308.15	1	0	0	0	0	0	12.71	46.07	90	4.3	159.05	351.65	1	1	0	0	0	0	0	0	0	0	26.5	13.79	44	2
Poly(2-ethyl-2-oxazoline)	PEOX	Ethanol	55	5000	308.15	1	0	0	0	0	0	12.71	46.07	90	4.3	159.05	351.65	1	1	0	0	0	0	0	0	0	0	26.5	13.79	44	1
Poly(2-ethyl-2-oxazoline)	PEOX	Ethanol	8	5000	308.15	1	0	0	0	0	0	12.71	46.07	90	4.3	159.05	351.65	1	1	0	0	0	0	0	0	0	0	26.5	13.79	44	2
Poly(2-ethyl-2-oxazoline)	PEOX	Isopropylalcohol	25	5000	308.15	1	0	0	0	0	0	12.71	60.1	99.9	3.9	183.65	354.15	1	1	0	0	0	0	0	0	0	0	23.5	10.79	43	2
Poly(2-ethyl-2-oxazoline)	PEOX	Isopropylalcohol	55	5000	308.15	1	0	0	0	0	0	12.71	60.1	99.9	3.9	183.65	354.15	1	1	0	0	0	0	0	0	0	0	23.5	10.79	43	2
Poly(2-ethyl-2-oxazoline)	PEOX	Isopropylalcohol	8	5000	308.15	1	0	0	0	0	0	12.71	60.1	99.9	3.9	183.65	354.15	1	1	0	0	0	0	0	0	0	0	23.5	10.79	43	2
Poly(2-ethyl-2-oxazoline)	PEOX	n-butanol	25	5000	308.15	1	0	0	0	0	0	12.71	74.121	99	3.9	184.15	390.75	1	1	0	0	0	0	0	0	0	0	23.1	10.39	5.03	2
Poly(2-ethyl-2-oxazoline)	PEOX	n-butanol	55	5000	308.15	1	0	0	0	0	0	12.71	74.121	99	3.9	184.15	390.75	1	1	0	0	0	0	0	0	0	0	23.1	10.39	5.03	2
Poly(2-ethyl-2-oxazoline)	PEOX	n-butanol	8	5000	308.15	1	0	0	0	0	0	12.71	74.121	99	3.9	184.15	390.75	1	1	0	0	0	0	0	0	0	0	23.1	10.39	5.03	2
Poly(2-ethyl-2-oxazoline)	PEOX	Acetic acid	25	5000	308.15	1	0	0	0	0	0	12.71	60.052	99.7	6.2	290.15	391.15	1	0	1	0	0	0	0	0	0	0	21.4	8.69	11.4	2
Poly(2-ethyl-2-oxazoline)	PEOX	Acetic acid	55	5000	308.15	1	0	0	0	0	0	12.71	60.052	99.7	6.2	290.15	391.15	1	0	1	0	0	0	0	0	0	0	21.4	8.69	11.4
Poly(2-ethyl-2-oxazoline)	PEOX	Acetic acid	8	5000	308.15	1	0	0	0	0	0	12.71	60.052	99.7	6.2	290.15	391.15	1	0	1	0	0	0	0	0	0	0	21.4	8.69	11.4	-1
Poly(2-ethyl-2-oxazoline)	PEOX	Trifluoroethanol	25	5000	308.15	1	0	0	0	0	0	12.71	100.04	99.8		228.15	351.65	1	1	0	0	0	0	0	0	0	1		12.71	70	2
Poly(2-ethyl-2-oxazoline)	PEOX	Trifluoroethanol	55	5000	308.15	1	0	0	0	0	0	12.71	100.04	99.8		228.15	351.65	1	1	0	0	0	0	0	0	0	1		12.71	70	2
Poly(2-ethyl-2-oxazoline)	PEOX	Trifluoroethanol	8	5000	308.15	1	0	0	0	0	0	12.71	100.04	99.8		228.15	351.65	1	1	0	0	0	0	0	0	0	1		12.71	70	2
Poly(2-ethyl-2-oxazoline)	PEOX	Nitrobenzene	25	5000	308.15	1	0	0	0	0	0	12.71	123.11	99	4.5	278.65	422.15	2	0	0	1	0	1	0	0	0	0	22.2	9.49	1	2
Poly(2-ethyl-2-oxazoline)	PEOX	Nitrobenzene	55	5000	308.15	1	0	0	0	0	0	12.71	123.11	99	4.5	278.65	422.15	2	0	0	1	0	1	0	0	0	0	22.2	9.49	1	2
Poly(2-ethyl-2-oxazoline)	PEOX	Nitrobenzene	8	5000	308.15	1	0	0	0	0	0	12.71	123.11	99	4.5	278.65	422.15	2	0	0	1	0	1	0	0	0	0	22.2	9.49	1	2
Poly(2-ethyl-2-oxazoline)	PEOX	Chlorobenzene	25	5000	308.15	1	0	0	0	0	0	12.71	112.56	99	2.7	228.15	404.15	2	0	0	1	0	0	0	0	0	1	19.6	6.89	11.8	2
Poly(2-ethyl-2-oxazoline)	PEOX	Chlorobenzene	55	5000	308.15	1	0	0	0	0	0	12.71	112.56	99	2.7	228.15	404.15	2	0	0	1	0	0	0	0	0	1	19.6	6.89	11.8	2
Poly(2-ethyl-2-oxazoline)	PEOX	Chlorobenzene	8	5000	308.15	1	0	0	0	0	0	12.71	112.56	99	2.7	228.15	404.15	2	0	0	1	0	0	0	0	0	1	19.6	6.89	11.8	2
Poly(2-ethyl-2-oxazoline)	PEOX	NMP	25	5000	308.15	1	0	0	0	0	0	12.71	99.133	99	6.7	249.15	475.15	2	0	0	0	1	1	0	0	0	0	22.96	10.25	0.342	2
Poly(2-ethyl-2-oxazoline)	PEOX	NMP	55	5000	308.15	1	0	0	0	0	0	12.71	99.133	99	6.7	249.15	475.15	2	0	0	0	1	1	0	0	0	0	22.96	10.25	0.342	2
Poly(2-ethyl-2-oxazoline)	PEOX	NMP	8	5000	308.15	1	0	0	0	0	0	12.71	99.133	99	6.7	249.15	475.15	2	0	0	0	1	1	0	0	0	0	22.96	10.25	0.342
Poly(2-ethyl-2-oxazoline)	PEOX	DMAc	25	5000	308.15	1	0	0	0	0	0	12.71	87.12	99	6.5	253.15	438.65	2	0	0	0	1	1	0	0	0	0	22.771	10.061	1.28	2
Poly(2-ethyl-2-oxazoline)	PEOX	DMAc	55	5000	308.15	1	0	0	0	0	0	12.71	87.12	99	6.5	253.15	438.65	2	0	0	0	1	1	0	0	0	0	22.771	10.061	1.28	1
Poly(2-ethyl-2-oxazoline)	PEOX	DMAc	8	5000	308.15	1	0	0	0	0	0	12.71	87.12	99	6.5	253.15	438.65	2	0	0	0	1	1	0	0	0	0	22.771	10.061	1.28	2
Poly(2-ethyl-2-oxazoline)	PEOX	DMSO	25	5000	308.15	1	0	0	0	0	0	12.71	78.13	99.9	7.2	291.55	462.15	2	0	0	0	0	0	1	0	0	0	26.7	13.99	0.413	2
Poly(2-ethyl-2-oxazoline)	PEOX	DMSO	55	5000	308.15	1	0	0	0	0	0	12.71	78.13	99.9	7.2	291.55	462.15	2	0	0	0	0	0	1	0	0	0	26.7	13.99	0.413
Poly(2-ethyl-2-oxazoline)	PEOX	DMSO	8	5000	308.15	1	0	0	0	0	0	12.71	78.13	99.9	7.2	291.55	462.15	2	0	0	0	0	0	1	0	0	0	26.7	13.99	0.413	-1
Poly(2-ethyl-2-oxazoline)	PEOX	DMF	25	5000	308.15	1	0	0	0	0	0	12.71	73.09	99.8	6.4	212.15	426.15	2	0	0	0	1	1	0	0	0	0	24.86	12.15	2.7	2
Poly(2-ethyl-2-oxazoline)	PEOX	DMF	55	5000	308.15	1	0	0	0	0	0	12.71	73.09	99.8	6.4	212.15	426.15	2	0	0	0	1	1	0	0	0	0	24.86	12.15	2.7	2
Poly(2-ethyl-2-oxazoline)	PEOX	DMF	8	5000	308.15	1	0	0	0	0	0	12.71	73.09	99.8	6.4	212.15	426.15	2	0	0	0	1	1	0	0	0	0	24.86	12.15	2.7
Poly(2-ethyl-2-oxazoline)	PEOX	Acetonitrile	25	5000	308.15	1	0	0	0	0	0	12.71	41.05	99.5	5.1	227.45	354.75	2	0	0	0	0	1	0	0	0	0	24.35	11.64	73	2
Poly(2-ethyl-2-oxazoline)	PEOX	Acetonitrile	55	5000	308.15	1	0	0	0	0	0	12.71	41.05	99.5	5.1	227.45	354.75	2	0	0	0	0	1	0	0	0	0	24.35	11.64	73	1
Poly(2-ethyl-2-oxazoline)	PEOX	Acetonitrile	8	5000	308.15	1	0	0	0	0	0	12.71	41.05	99.5	5.1	227.45	354.75	2	0	0	0	0	1	0	0	0	0	24.35	11.64	73	2
Poly(2-ethyl-2-oxazoline)	PEOX	Acetone	25	5000	308.15	1	0	0	0	0	0	12.71	58.08	99	5.1	178.15	329.15	2	0	0	0	1	0	0	0	0	0	20	7.29	185.3	2
Poly(2-ethyl-2-oxazoline)	PEOX	Acetone	55	5000	308.15	1	0	0	0	0	0	12.71	58.08	99	5.1	178.15	329.15	2	0	0	0	1	0	0	0	0	0	20	7.29	185.3	1
Poly(2-ethyl-2-oxazoline)	PEOX	Acetone	8	5000	308.15	1	0	0	0	0	0	12.71	58.08	99	5.1	178.15	329.15	2	0	0	0	1	0	0	0	0	0	20	7.29	185.3
Poly(2-ethyl-2-oxazoline)	PEOX	DCM	25	5000	308.15	1	0	0	0	0	0	12.71	84.93	99	3.1	178.15	313.15	2	0	0	0	0	0	0	0	0	1		12.71	350	2
Poly(2-ethyl-2-oxazoline)	PEOX	DCM	55	5000	308.15	1	0	0	0	0	0	12.71	84.93	99	3.1	178.15	313.15	2	0	0	0	0	0	0	0	0	1		12.71	350	1
Poly(2-ethyl-2-oxazoline)	PEOX	DCM	8	5000	308.15	1	0	0	0	0	0	12.71	84.93	99	3.1	178.15	313.15	2	0	0	0	0	0	0	0	0	1		12.71	350	2
Poly(2-ethyl-2-oxazoline)	PEOX	THF	25	5000	308.15	1	0	0	0	0	0	12.71	72.11	99	4	164.71	338.15	2	0	0	0	0	0	0	1	0	0	19.4	6.69	127.5	2
Poly(2-ethyl-2-oxazoline)	PEOX	THF	55	5000	308.15	1	0	0	0	0	0	12.71	72.11	99	4	164.71	338.15	2	0	0	0	0	0	0	1	0	0	19.4	6.69	127.5
Poly(2-ethyl-2-oxazoline)	PEOX	THF	8	5000	308.15	1	0	0	0	0	0	12.71	72.11	99	4	164.71	338.15	2	0	0	0	0	0	0	1	0	0	19.4	6.69	127.5
Poly(2-ethyl-2-oxazoline)	PEOX	Ethyl Acetate	25	5000	308.15	1	0	0	0	0	0	12.71	88.11	99.5	4.4	190.15	350.25	2	0	0	0	0	0	0	0	1	0	18.1	5.39	69.8	2
Poly(2-ethyl-2-oxazoline)	PEOX	Ethyl Acetate	55	5000	308.15	1	0	0	0	0	0	12.71	88.11	99.5	4.4	190.15	350.25	2	0	0	0	0	0	0	0	1	0	18.1	5.39	69.8
Poly(2-ethyl-2-oxazoline)	PEOX	Ethyl Acetate	8	5000	308.15	1	0	0	0	0	0	12.71	88.11	99.5	4.4	190.15	350.25	2	0	0	0	0	0	0	0	1	0	18.1	5.39	69.8	2
Poly(2-ethyl-2-oxazoline)	PEOX	1,2,4-trichlorobenzene	25	5000	308.15	1	0	0	0	0	0	12.71	181.45	99		290.15	486.65	2	0	0	0	0	0	0	0	0	1	9.9	2.81	0.195
Poly(2-ethyl-2-oxazoline)	PEOX	1,2,4-trichlorobenzene	55	5000	308.15	1	0	0	0	0	0	12.71	181.45	99		290.15	486.65	2	0	0	0	0	0	0	0	0	1	9.9	2.81	0.195
Poly(2-ethyl-2-oxazoline)	PEOX	1,2,4-trichlorobenzene	8	5000	308.15	1	0	0	0	0	0	12.71	181.45	99		290.15	486.65	2	0	0	0	0	0	0	0	0	1	9.9	2.81	0.195
Poly(2-ethyl-2-oxazoline)	PEOX	1,4-dioxane	25	5000	308.15	1	0	0	0	0	0	12.71	88.11	99	4.8	285.15	374.15	0	0	0	0	0	0	0	1	0	0	20.45	7.74	30.8	2
Poly(2-ethyl-2-oxazoline)	PEOX	1,4-dioxane	55	5000	308.15	1	0	0	0	0	0	12.71	88.11	99	4.8	285.15	374.15	0	0	0	0	0	0	0	1	0	0	20.45	7.74	30.8	2
Poly(2-ethyl-2-oxazoline)	PEOX	1,4-dioxane	8	5000	308.15	1	0	0	0	0	0	12.71	88.11	99	4.8	285.15	374.15	0	0	0	0	0	0	0	1	0	0	20.45	7.74	30.8	-1
Poly(2-ethyl-2-oxazoline)	PEOX	Chloroform	25	5000	308.15	1	0	0	0	0	0	12.71	119.38	99.8	4.1	209.15	334.35	0	0	0	0	0	0	0	0	0	1	19	6.29	157.5	2
Poly(2-ethyl-2-oxazoline)	PEOX	Chloroform	55	5000	308.15	1	0	0	0	0	0	12.71	119.38	99.8	4.1	209.15	334.35	0	0	0	0	0	0	0	0	0	1	19	6.29	157.5	2
Poly(2-ethyl-2-oxazoline)	PEOX	Chloroform	8	5000	308.15	1	0	0	0	0	0	12.71	119.38	99.8	4.1	209.15	334.35	0	0	0	0	0	0	0	0	0	1	19	6.29	157.5	2
Poly(2-ethyl-2-oxazoline)	PEOX	Diethyl ether	25	5000	308.15	1	0	0	0	0	0	12.71	74.12	99.9	2.8	157.15	307.75	0	0	0	0	0	0	0	1	0	0	15.8	3.09	422	0
Poly(2-ethyl-2-oxazoline)	PEOX	Diethyl ether	55	5000	308.15	1	0	0	0	0	0	12.71	74.12	99.9	2.8	157.15	307.75	0	0	0	0	0	0	0	1	0	0	15.8	3.09	422	0
Poly(2-ethyl-2-oxazoline)	PEOX	Diethyl ether	8	5000	308.15	1	0	0	0	0	0	12.71	74.12	99.9	2.8	157.15	307.75	0	0	0	0	0	0	0	1	0	0	15.8	3.09	422	0
Poly(2-ethyl-2-oxazoline)	PEOX	Toluene	25	5000	308.15	1	0	0	0	0	0	12.71	92.14	99.8	2.4	180.15	383.65	0	0	0	1	0	0	0	0	0	0	18.2	5.49	23.2	2
Poly(2-ethyl-2-oxazoline)	PEOX	Toluene	55	5000	308.15	1	0	0	0	0	0	12.71	92.14	99.8	2.4	180.15	383.65	0	0	0	1	0	0	0	0	0	0	18.2	5.49	23.2	2
Poly(2-ethyl-2-oxazoline)	PEOX	Toluene	8	5000	308.15	1	0	0	0	0	0	12.71	92.14	99.8	2.4	180.15	383.65	0	0	0	1	0	0	0	0	0	0	18.2	5.49	23.2	2
Poly(2-ethyl-2-oxazoline)	PEOX	Benzene	25	5000	308.15	1	0	0	0	0	0	12.71	78.11	99.9	2.7	278.65	353.15	0	0	0	0	0	0	0	0	0	0	18.7	5.99	75	1
Poly(2-ethyl-2-oxazoline)	PEOX	Benzene	55	5000	308.15	1	0	0	0	0	0	12.71	78.11	99.9	2.7	278.65	353.15	0	0	0	0	0	0	0	0	0	0	18.7	5.99	75	2
Poly(2-ethyl-2-oxazoline)	PEOX	Benzene	8	5000	308.15	1	0	0	0	0	0	12.71	78.11	99.9	2.7	278.65	353.15	0	0	0	0	0	0	0	0	0	0	18.7	5.99	75	0
Poly(2-ethyl-2-oxazoline)	PEOX	n-hexane	25	5000	308.15	1	0	0	0	0	0	12.71	86.18	99	0.1	177.8	338.15	0	0	0	0	0	0	0	0	0	0	14.9	2.19	75	0
Poly(2-ethyl-2-oxazoline)	PEOX	n-hexane	55	5000	308.15	1	0	0	0	0	0	12.71	86.18	99	0.1	177.8	338.15	0	0	0	0	0	0	0	0	0	0	14.9	2.19	75	0
Poly(2-ethyl-2-oxazoline)	PEOX	n-hexane	8	5000	308.15	1	0	0	0	0	0	12.71	86.18	99	0.1	177.8	338.15	0	0	0	0	0	0	0	0	0	0	14.9	2.19	75	0
Poly(2-ethyl-2-oxazoline)	PEOX	Pertoleum ether	25	5000	308.15	1	0	0	0	0	0	12.71	86.18	99	0.1	200.15	320.65	0	0	0	0	0	0	0	0	0	0		12.71	40	0
Poly(2-ethyl-2-oxazoline)	PEOX	Pertoleum ether	55	5000	308.15	1	0	0	0	0	0	12.71	86.18	99	0.1	200.15	320.65	0	0	0	0	0	0	0	0	0	0		12.71	40	3
Poly(2-ethyl-2-oxazoline)	PEOX	Pertoleum ether	8	5000	308.15	1	0	0	0	0	0	12.71	86.18	99	0.1	200.15	320.65	0	0	0	0	0	0	0	0	0	0		12.71	40	0
Poly(2-ethyl-2-oxazoline)	PEOX	carbon disulfide	25	5000	308.15	1	0	0	0	0	0	12.71	76.14	99.9		197.15	315.35	0	0	0	0	0	0	1	0	0	0	20.5	7.79	205.5	0
Poly(2-ethyl-2-oxazoline)	PEOX	carbon disulfide	55	5000	308.15	1	0	0	0	0	0	12.71	76.14	99.9		197.15	315.35	0	0	0	0	0	0	1	0	0	0	20.5	7.79	205.5	3
Poly(2-ethyl-2-oxazoline)	PEOX	carbon disulfide	8	5000	308.15	1	0	0	0	0	0	12.71	76.14	99.9		197.15	315.35	0	0	0	0	0	0	1	0	0	0	20.5	7.79	205.5	0
Poly(2-ethyl-2-oxazoline)	PEOX	Heptane	25	5000	308.15	1	0	0	0	0	0	12.71	100.23	99	0.1	182.55	371.55	0	0	0	0	0	0	0	0	0	0	15.3	2.59	35.5	0
Poly(2-ethyl-2-oxazoline)	PEOX	Heptane	55	5000	308.15	1	0	0	0	0	0	12.71	100.23	99	0.1	182.55	371.55	0	0	0	0	0	0	0	0	0	0	15.3	2.59	35.5	2
Poly(2-ethyl-2-oxazoline)	PEOX	Heptane	8	5000	308.15	1	0	0	0	0	0	12.71	100.23	99	0.1	182.55	371.55	0	0	0	0	0	0	0	0	0	0	15.3	2.59	35.5	0
Poly(2-ethyl-2-oxazoline)	PEOX	Decaline	25	5000	308.15	1	0	0	0	0	0	12.71	138.25	99		148.15	463.15	0	0	0	0	0	0	0	0	0	0	8.7	4.01	0.798	0
Poly(2-ethyl-2-oxazoline)	PEOX	Decaline	55	5000	308.15	1	0	0	0	0	0	12.71	138.25	99		148.15	463.15	0	0	0	0	0	0	0	0	0	0	8.7	4.01	0.798	0
Poly(2-ethyl-2-oxazoline)	PEOX	Decaline	8	5000	308.15	1	0	0	0	0	0	12.71	138.25	99		148.15	463.15	0	0	0	0	0	0	0	0	0	0	8.7	4.01	0.798	0
Poly(2-ethyl-2-oxazoline)	PEOX	Pentane	25	5000	308.15	1	0	0	0	0	0	12.71	72.15	99	0	143.35	309.25	0	0	0	0	0	0	0	0	0	0	14.5	1.79	514
Poly(2-ethyl-2-oxazoline)	PEOX	Pentane	55	5000	308.15	1	0	0	0	0	0	12.71	72.15	99	0	143.35	309.25	0	0	0	0	0	0	0	0	0	0	14.5	1.79	514
Poly(2-ethyl-2-oxazoline)	PEOX	Pentane	8	5000	308.15	1	0	0	0	0	0	12.71	72.15	99	0	143.35	309.25	0	0	0	0	0	0	0	0	0	0	14.5	1.79	514
Poly(2-ethyl-2-oxazoline)	PEOX	xylene	25	5000	308.15	1	0	0	0	0	0	12.71	106.16	99	2.5	236.623	412.15	0	0	0	0	0	0	0	0	0	0	18	5.29	6.15
Poly(2-ethyl-2-oxazoline)	PEOX	xylene	55	5000	308.15	1	0	0	0	0	0	12.71	106.16	99	2.5	236.623	412.15	0	0	0	0	0	0	0	0	0	0	18	5.29	6.15
Poly(2-ethyl-2-oxazoline)	PEOX	xylene	8	5000	308.15	1	0	0	0	0	0	12.71	106.16	99	2.5	236.623	412.15	0	0	0	0	0	0	0	0	0	0	18	5.29	6.15
Poly(2-ethyl-2-oxazoline)	PEOX	styrene	25	5000	308.15	1	0	0	0	0	0	12.71	104.15	99.9		243.15	418.15	0	0	0	1	0	0	0	0	0	0	19	6.29	5
Poly(2-ethyl-2-oxazoline)	PEOX	styrene	55	5000	308.15	1	0	0	0	0	0	12.71	104.15	99.9		243.15	418.15	0	0	0	1	0	0	0	0	0	0	19	6.29	5
Poly(2-ethyl-2-oxazoline)	PEOX	styrene	8	5000	308.15	1	0	0	0	0	0	12.71	104.15	99.9		243.15	418.15	0	0	0	1	0	0	0	0	0	0	19	6.29	5
Poly(2-ethyl-2-oxazoline)	PEOX	1, 2, dichloroethane	25	5000	308.15	1	0	0	0	0	0	12.71	98.96	99.8	3.5	237.45	356.62	0	0	0	0	0	0	0	0	0	1	9.8	2.91	100
Poly(2-ethyl-2-oxazoline)	PEOX	1, 2, dichloroethane	55	5000	308.15	1	0	0	0	0	0	12.71	98.96	99.8	3.5	237.45	356.62	0	0	0	0	0	0	0	0	0	1	9.8	2.91	100
Poly(2-ethyl-2-oxazoline)	PEOX	1, 2, dichloroethane	8	5000	308.15	1	0	0	0	0	0	12.71	98.96	99.8	3.5	237.45	356.62	0	0	0	0	0	0	0	0	0	1	9.8	2.91	100
Poly4vinylphenol	P4VP	Water	25	10000	451.5	1	0	1	1	0	0	23.6	18.02	100	10.2	273.15	373.15	1	0	0	0	0	0	0	0	0	0	47.8	24.2	17.1	1
Poly4vinylphenol	P4VP	Water	55	10000	451.5	1	0	1	1	0	0	23.6	18.02	100	10.2	273.15	373.15	1	0	0	0	0	0	0	0	0	0	47.8	24.2	17.1	1
Poly4vinylphenol	P4VP	Water	8	10000	451.5	1	0	1	1	0	0	23.6	18.02	100	10.2	273.15	373.15	1	0	0	0	0	0	0	0	0	0	47.8	24.2	17.1	1
Poly4vinylphenol	P4VP	m-cresol	25	10000	451.5	1	0	1	1	0	0	23.6	108.14	99		282.15	476.15	1	1	0	1	0	0	0	0	0	0	27.2	3.6	1	2
Poly4vinylphenol	P4VP	m-cresol	55	10000	451.5	1	0	1	1	0	0	23.6	108.14	99		282.15	476.15	1	1	0	1	0	0	0	0	0	0	27.2	3.6	1	2
Poly4vinylphenol	P4VP	m-cresol	8	10000	451.5	1	0	1	1	0	0	23.6	108.14	99		282.15	476.15	1	1	0	1	0	0	0	0	0	0	27.2	3.6	1	2
Poly4vinylphenol	P4VP	Methanol	25	10000	451.5	1	0	1	1	0	0	23.6	32.04	99.8	5.1	175.15	337.85	1	1	0	0	0	0	0	0	0	0	29.6	6	96	2
Poly4vinylphenol	P4VP	Methanol	55	10000	451.5	1	0	1	1	0	0	23.6	32.04	99.8	5.1	175.15	337.85	1	1	0	0	0	0	0	0	0	0	29.6	6	96	2
Poly4vinylphenol	P4VP	Methanol	8	10000	451.5	1	0	1	1	0	0	23.6	32.04	99.8	5.1	175.15	337.85	1	1	0	0	0	0	0	0	0	0	29.6	6	96	2
Poly4vinylphenol	P4VP	Ethanol	25	10000	451.5	1	0	1	1	0	0	23.6	46.07	90	4.3	159.05	351.65	1	1	0	0	0	0	0	0	0	0	26.5	2.9	44	2
Poly4vinylphenol	P4VP	Ethanol	55	10000	451.5	1	0	1	1	0	0	23.6	46.07	90	4.3	159.05	351.65	1	1	0	0	0	0	0	0	0	0	26.5	2.9	44	2
Poly4vinylphenol	P4VP	Ethanol	8	10000	451.5	1	0	1	1	0	0	23.6	46.07	90	4.3	159.05	351.65	1	1	0	0	0	0	0	0	0	0	26.5	2.9	44	2
Poly4vinylphenol	P4VP	Isopropylalcohol	25	10000	451.5	1	0	1	1	0	0	23.6	60.1	99.9	3.9	183.65	354.15	1	1	0	0	0	0	0	0	0	0	23.5	0.1	43	2
Poly4vinylphenol	P4VP	Isopropylalcohol	55	10000	451.5	1	0	1	1	0	0	23.6	60.1	99.9	3.9	183.65	354.15	1	1	0	0	0	0	0	0	0	0	23.5	0.1	43	1
Poly4vinylphenol	P4VP	Isopropylalcohol	8	10000	451.5	1	0	1	1	0	0	23.6	60.1	99.9	3.9	183.65	354.15	1	1	0	0	0	0	0	0	0	0	23.5	0.1	43	2
Poly4vinylphenol	P4VP	n-butanol	25	10000	451.5	1	0	1	1	0	0	23.6	74.121	99	3.9	184.15	390.75	1	1	0	0	0	0	0	0	0	0	23.1	0.5	5.03	2
Poly4vinylphenol	P4VP	n-butanol	55	10000	451.5	1	0	1	1	0	0	23.6	74.121	99	3.9	184.15	390.75	1	1	0	0	0	0	0	0	0	0	23.1	0.5	5.03	2
Poly4vinylphenol	P4VP	n-butanol	8	10000	451.5	1	0	1	1	0	0	23.6	74.121	99	3.9	184.15	390.75	1	1	0	0	0	0	0	0	0	0	23.1	0.5	5.03	2
Poly4vinylphenol	P4VP	Acetic acid	25	10000	451.5	1	0	1	1	0	0	23.6	60.052	99.7	6.2	290.15	391.15	1	0	1	0	0	0	0	0	0	0	21.4	2.2	11.4	2
Poly4vinylphenol	P4VP	Acetic acid	55	10000	451.5	1	0	1	1	0	0	23.6	60.052	99.7	6.2	290.15	391.15	1	0	1	0	0	0	0	0	0	0	21.4	2.2	11.4	2
Poly4vinylphenol	P4VP	Acetic acid	8	10000	451.5	1	0	1	1	0	0	23.6	60.052	99.7	6.2	290.15	391.15	1	0	1	0	0	0	0	0	0	0	21.4	2.2	11.4	2
Poly4vinylphenol	P4VP	Trifluoroethanol	25	10000	451.5	1	0	1	1	0	0	23.6	100.04	99.8		228.15	351.65	1	1	0	0	0	0	0	0	0	1		23.6	70	0
Poly4vinylphenol	P4VP	Trifluoroethanol	55	10000	451.5	1	0	1	1	0	0	23.6	100.04	99.8		228.15	351.65	1	1	0	0	0	0	0	0	0	1		23.6	70	0
Poly4vinylphenol	P4VP	Trifluoroethanol	8	10000	451.5	1	0	1	1	0	0	23.6	100.04	99.8		228.15	351.65	1	1	0	0	0	0	0	0	0	1		23.6	70	0
Poly4vinylphenol	P4VP	Nitrobenzene	25	10000	451.5	1	0	1	1	0	0	23.6	123.11	99	4.5	278.65	422.15	2	0	0	1	0	1	0	0	0	0	22.2	1.4	1	0
Poly4vinylphenol	P4VP	Nitrobenzene	55	10000	451.5	1	0	1	1	0	0	23.6	123.11	99	4.5	278.65	422.15	2	0	0	1	0	1	0	0	0	0	22.2	1.4	1	0
Poly4vinylphenol	P4VP	Nitrobenzene	8	10000	451.5	1	0	1	1	0	0	23.6	123.11	99	4.5	278.65	422.15	2	0	0	1	0	1	0	0	0	0	22.2	1.4	1	0
Poly4vinylphenol	P4VP	Chlorobenzene	25	10000	451.5	1	0	1	1	0	0	23.6	112.56	99	2.7	228.15	404.15	2	0	0	1	0	0	0	0	0	1	19.6	4	11.8	0
Poly4vinylphenol	P4VP	Chlorobenzene	55	10000	451.5	1	0	1	1	0	0	23.6	112.56	99	2.7	228.15	404.15	2	0	0	1	0	0	0	0	0	1	19.6	4	11.8	0
Poly4vinylphenol	P4VP	Chlorobenzene	8	10000	451.5	1	0	1	1	0	0	23.6	112.56	99	2.7	228.15	404.15	2	0	0	1	0	0	0	0	0	1	19.6	4	11.8	0
Poly4vinylphenol	P4VP	NMP	25	10000	451.5	1	0	1	1	0	0	23.6	99.133	99	6.7	249.15	475.15	2	0	0	0	1	1	0	0	0	0	22.96	0.64	0.342	2
Poly4vinylphenol	P4VP	NMP	55	10000	451.5	1	0	1	1	0	0	23.6	99.133	99	6.7	249.15	475.15	2	0	0	0	1	1	0	0	0	0	22.96	0.64	0.342	2
Poly4vinylphenol	P4VP	NMP	8	10000	451.5	1	0	1	1	0	0	23.6	99.133	99	6.7	249.15	475.15	2	0	0	0	1	1	0	0	0	0	22.96	0.64	0.342	2
Poly4vinylphenol	P4VP	DMAc	25	10000	451.5	1	0	1	1	0	0	23.6	87.12	99	6.5	253.15	438.65	2	0	0	0	1	1	0	0	0	0	22.771	0.829	1.28	1
Poly4vinylphenol	P4VP	DMAc	55	10000	451.5	1	0	1	1	0	0	23.6	87.12	99	6.5	253.15	438.65	2	0	0	0	1	1	0	0	0	0	22.771	0.829	1.28	1
Poly4vinylphenol	P4VP	DMAc	8	10000	451.5	1	0	1	1	0	0	23.6	87.12	99	6.5	253.15	438.65	2	0	0	0	1	1	0	0	0	0	22.771	0.829	1.28	1
Poly4vinylphenol	P4VP	DMSO	25	10000	451.5	1	0	1	1	0	0	23.6	78.13	99.9	7.2	291.55	462.15	2	0	0	0	0	0	1	0	0	0	26.7	3.1	0.413	2
Poly4vinylphenol	P4VP	DMSO	55	10000	451.5	1	0	1	1	0	0	23.6	78.13	99.9	7.2	291.55	462.15	2	0	0	0	0	0	1	0	0	0	26.7	3.1	0.413	1
Poly4vinylphenol	P4VP	DMSO	8	10000	451.5	1	0	1	1	0	0	23.6	78.13	99.9	7.2	291.55	462.15	2	0	0	0	0	0	1	0	0	0	26.7	3.1	0.413	-1
Poly4vinylphenol	P4VP	DMF	25	10000	451.5	1	0	1	1	0	0	23.6	73.09	99.8	6.4	212.15	426.15	2	0	0	0	1	1	0	0	0	0	24.86	1.26	2.7	2
Poly4vinylphenol	P4VP	DMF	55	10000	451.5	1	0	1	1	0	0	23.6	73.09	99.8	6.4	212.15	426.15	2	0	0	0	1	1	0	0	0	0	24.86	1.26	2.7	2
Poly4vinylphenol	P4VP	DMF	8	10000	451.5	1	0	1	1	0	0	23.6	73.09	99.8	6.4	212.15	426.15	2	0	0	0	1	1	0	0	0	0	24.86	1.26	2.7	2
Poly4vinylphenol	P4VP	Acetonitrile	25	10000	451.5	1	0	1	1	0	0	23.6	41.05	99.5	5.1	227.45	354.75	2	0	0	0	0	1	0	0	0	0	24.35	0.75	73	2
Poly4vinylphenol	P4VP	Acetonitrile	55	10000	451.5	1	0	1	1	0	0	23.6	41.05	99.5	5.1	227.45	354.75	2	0	0	0	0	1	0	0	0	0	24.35	0.75	73	2
Poly4vinylphenol	P4VP	Acetonitrile	8	10000	451.5	1	0	1	1	0	0	23.6	41.05	99.5	5.1	227.45	354.75	2	0	0	0	0	1	0	0	0	0	24.35	0.75	73	2
Poly4vinylphenol	P4VP	Acetone	25	10000	451.5	1	0	1	1	0	0	23.6	58.08	99	5.1	178.15	329.15	2	0	0	0	1	0	0	0	0	0	20	3.6	185.3	2
Poly4vinylphenol	P4VP	Acetone	55	10000	451.5	1	0	1	1	0	0	23.6	58.08	99	5.1	178.15	329.15	2	0	0	0	1	0	0	0	0	0	20	3.6	185.3	2
Poly4vinylphenol	P4VP	Acetone	8	10000	451.5	1	0	1	1	0	0	23.6	58.08	99	5.1	178.15	329.15	2	0	0	0	1	0	0	0	0	0	20	3.6	185.3	2
Poly4vinylphenol	P4VP	DCM	25	10000	451.5	1	0	1	1	0	0	23.6	84.93	99	3.1	178.15	313.15	2	0	0	0	0	0	0	0	0	1		23.6	350
Poly4vinylphenol	P4VP	DCM	55	10000	451.5	1	0	1	1	0	0	23.6	84.93	99	3.1	178.15	313.15	2	0	0	0	0	0	0	0	0	1		23.6	350
Poly4vinylphenol	P4VP	DCM	8	10000	451.5	1	0	1	1	0	0	23.6	84.93	99	3.1	178.15	313.15	2	0	0	0	0	0	0	0	0	1		23.6	350	2
Poly4vinylphenol	P4VP	THF	25	10000	451.5	1	0	1	1	0	0	23.6	72.11	99	4	164.71	338.15	2	0	0	0	0	0	0	1	0	0	19.4	4.2	127.5	2
Poly4vinylphenol	P4VP	THF	55	10000	451.5	1	0	1	1	0	0	23.6	72.11	99	4	164.71	338.15	2	0	0	0	0	0	0	1	0	0	19.4	4.2	127.5	2
Poly4vinylphenol	P4VP	THF	8	10000	451.5	1	0	1	1	0	0	23.6	72.11	99	4	164.71	338.15	2	0	0	0	0	0	0	1	0	0	19.4	4.2	127.5	2
Poly4vinylphenol	P4VP	Ethyl Acetate	25	10000	451.5	1	0	1	1	0	0	23.6	88.11	99.5	4.4	190.15	350.25	2	0	0	0	0	0	0	0	1	0	18.1	5.5	69.8	2
Poly4vinylphenol	P4VP	Ethyl Acetate	55	10000	451.5	1	0	1	1	0	0	23.6	88.11	99.5	4.4	190.15	350.25	2	0	0	0	0	0	0	0	1	0	18.1	5.5	69.8	0
Poly4vinylphenol	P4VP	Ethyl Acetate	8	10000	451.5	1	0	1	1	0	0	23.6	88.11	99.5	4.4	190.15	350.25	2	0	0	0	0	0	0	0	1	0	18.1	5.5	69.8	0
Poly4vinylphenol	P4VP	1,2,4-trichlorobenzene	25	10000	451.5	1	0	1	1	0	0	23.6	181.45	99		290.15	486.65	2	0	0	0	0	0	0	0	0	1	9.9	13.7	0.195
Poly4vinylphenol	P4VP	1,2,4-trichlorobenzene	55	10000	451.5	1	0	1	1	0	0	23.6	181.45	99		290.15	486.65	2	0	0	0	0	0	0	0	0	1	9.9	13.7	0.195
Poly4vinylphenol	P4VP	1,2,4-trichlorobenzene	8	10000	451.5	1	0	1	1	0	0	23.6	181.45	99		290.15	486.65	2	0	0	0	0	0	0	0	0	1	9.9	13.7	0.195
Poly4vinylphenol	P4VP	1,4-dioxane	25	10000	451.5	1	0	1	1	0	0	23.6	88.11	99	4.8	285.15	374.15	0	0	0	0	0	0	0	1	0	0	20.45	3.15	30.8	2
Poly4vinylphenol	P4VP	1,4-dioxane	55	10000	451.5	1	0	1	1	0	0	23.6	88.11	99	4.8	285.15	374.15	0	0	0	0	0	0	0	1	0	0	20.45	3.15	30.8	2
Poly4vinylphenol	P4VP	1,4-dioxane	8	10000	451.5	1	0	1	1	0	0	23.6	88.11	99	4.8	285.15	374.15	0	0	0	0	0	0	0	1	0	0	20.45	3.15	30.8	2
Poly4vinylphenol	P4VP	Chloroform	25	10000	451.5	1	0	1	1	0	0	23.6	119.38	99.8	4.1	209.15	334.35	0	0	0	0	0	0	0	0	0	1	19	4.6	157.5	0
Poly4vinylphenol	P4VP	Chloroform	55	10000	451.5	1	0	1	1	0	0	23.6	119.38	99.8	4.1	209.15	334.35	0	0	0	0	0	0	0	0	0	1	19	4.6	157.5	0
Poly4vinylphenol	P4VP	Chloroform	8	10000	451.5	1	0	1	1	0	0	23.6	119.38	99.8	4.1	209.15	334.35	0	0	0	0	0	0	0	0	0	1	19	4.6	157.5	0
Poly4vinylphenol	P4VP	Diethyl ether	25	10000	451.5	1	0	1	1	0	0	23.6	74.12	99.9	2.8	157.15	307.75	0	0	0	0	0	0	0	1	0	0	15.8	7.8	422	0
Poly4vinylphenol	P4VP	Diethyl ether	55	10000	451.5	1	0	1	1	0	0	23.6	74.12	99.9	2.8	157.15	307.75	0	0	0	0	0	0	0	1	0	0	15.8	7.8	422	0
Poly4vinylphenol	P4VP	Diethyl ether	8	10000	451.5	1	0	1	1	0	0	23.6	74.12	99.9	2.8	157.15	307.75	0	0	0	0	0	0	0	1	0	0	15.8	7.8	422	0
Poly4vinylphenol	P4VP	Toluene	25	10000	451.5	1	0	1	1	0	0	23.6	92.14	99.8	2.4	180.15	383.65	0	0	0	1	0	0	0	0	0	0	18.2	5.4	23.2	0
Poly4vinylphenol	P4VP	Toluene	55	10000	451.5	1	0	1	1	0	0	23.6	92.14	99.8	2.4	180.15	383.65	0	0	0	1	0	0	0	0	0	0	18.2	5.4	23.2	0
Poly4vinylphenol	P4VP	Toluene	8	10000	451.5	1	0	1	1	0	0	23.6	92.14	99.8	2.4	180.15	383.65	0	0	0	1	0	0	0	0	0	0	18.2	5.4	23.2	0
Poly4vinylphenol	P4VP	Benzene	25	10000	451.5	1	0	1	1	0	0	23.6	78.11	99.9	2.7	278.65	353.15	0	0	0	0	0	0	0	0	0	0	18.7	4.9	75	0
Poly4vinylphenol	P4VP	Benzene	55	10000	451.5	1	0	1	1	0	0	23.6	78.11	99.9	2.7	278.65	353.15	0	0	0	0	0	0	0	0	0	0	18.7	4.9	75	0
Poly4vinylphenol	P4VP	Benzene	8	10000	451.5	1	0	1	1	0	0	23.6	78.11	99.9	2.7	278.65	353.15	0	0	0	0	0	0	0	0	0	0	18.7	4.9	75	0
Poly4vinylphenol	P4VP	n-hexane	25	10000	451.5	1	0	1	1	0	0	23.6	86.18	99	0.1	177.8	338.15	0	0	0	0	0	0	0	0	0	0	14.9	8.7	75	0
Poly4vinylphenol	P4VP	n-hexane	55	10000	451.5	1	0	1	1	0	0	23.6	86.18	99	0.1	177.8	338.15	0	0	0	0	0	0	0	0	0	0	14.9	8.7	75	0
Poly4vinylphenol	P4VP	n-hexane	8	10000	451.5	1	0	1	1	0	0	23.6	86.18	99	0.1	177.8	338.15	0	0	0	0	0	0	0	0	0	0	14.9	8.7	75	0
Poly4vinylphenol	P4VP	Pertoleum ether	25	10000	451.5	1	0	1	1	0	0	23.6	86.18	99	0.1	200.15	320.65	0	0	0	0	0	0	0	0	0	0		23.6	40	0
Poly4vinylphenol	P4VP	Pertoleum ether	55	10000	451.5	1	0	1	1	0	0	23.6	86.18	99	0.1	200.15	320.65	0	0	0	0	0	0	0	0	0	0		23.6	40	0
Poly4vinylphenol	P4VP	Pertoleum ether	8	10000	451.5	1	0	1	1	0	0	23.6	86.18	99	0.1	200.15	320.65	0	0	0	0	0	0	0	0	0	0		23.6	40	0
Poly4vinylphenol	P4VP	carbon disulfide	25	10000	451.5	1	0	1	1	0	0	23.6	76.14	99.9		197.15	315.35	0	0	0	0	0	0	1	0	0	0	20.5	3.1	205.5	0
Poly4vinylphenol	P4VP	carbon disulfide	55	10000	451.5	1	0	1	1	0	0	23.6	76.14	99.9		197.15	315.35	0	0	0	0	0	0	1	0	0	0	20.5	3.1	205.5	0
Poly4vinylphenol	P4VP	carbon disulfide	8	10000	451.5	1	0	1	1	0	0	23.6	76.14	99.9		197.15	315.35	0	0	0	0	0	0	1	0	0	0	20.5	3.1	205.5	0
Poly4vinylphenol	P4VP	Heptane	25	10000	451.5	1	0	1	1	0	0	23.6	100.23	99	0.1	182.55	371.55	0	0	0	0	0	0	0	0	0	0	15.3	8.3	35.5	0
Poly4vinylphenol	P4VP	Heptane	55	10000	451.5	1	0	1	1	0	0	23.6	100.23	99	0.1	182.55	371.55	0	0	0	0	0	0	0	0	0	0	15.3	8.3	35.5	0
Poly4vinylphenol	P4VP	Heptane	8	10000	451.5	1	0	1	1	0	0	23.6	100.23	99	0.1	182.55	371.55	0	0	0	0	0	0	0	0	0	0	15.3	8.3	35.5	0
Poly4vinylphenol	P4VP	Decaline	25	10000	451.5	1	0	1	1	0	0	23.6	138.25	99		148.15	463.15	0	0	0	0	0	0	0	0	0	0	8.7	14.9	0.798	0
Poly4vinylphenol	P4VP	Decaline	55	10000	451.5	1	0	1	1	0	0	23.6	138.25	99		148.15	463.15	0	0	0	0	0	0	0	0	0	0	8.7	14.9	0.798	0
Poly4vinylphenol	P4VP	Decaline	8	10000	451.5	1	0	1	1	0	0	23.6	138.25	99		148.15	463.15	0	0	0	0	0	0	0	0	0	0	8.7	14.9	0.798	0
Poly4vinylphenol	P4VP	Pentane	25	10000	451.5	1	0	1	1	0	0	23.6	72.15	99	0	143.35	309.25	0	0	0	0	0	0	0	0	0	0	14.5	9.1	514	0
Poly4vinylphenol	P4VP	Pentane	55	10000	451.5	1	0	1	1	0	0	23.6	72.15	99	0	143.35	309.25	0	0	0	0	0	0	0	0	0	0	14.5	9.1	514	0
Poly4vinylphenol	P4VP	Pentane	8	10000	451.5	1	0	1	1	0	0	23.6	72.15	99	0	143.35	309.25	0	0	0	0	0	0	0	0	0	0	14.5	9.1	514	0
Poly4vinylphenol	P4VP	xylene	25	10000	451.5	1	0	1	1	0	0	23.6	106.16	99	2.5	236.623	412.15	0	0	0	0	0	0	0	0	0	0	18	5.6	6.15
Poly4vinylphenol	P4VP	xylene	55	10000	451.5	1	0	1	1	0	0	23.6	106.16	99	2.5	236.623	412.15	0	0	0	0	0	0	0	0	0	0	18	5.6	6.15
Poly4vinylphenol	P4VP	xylene	8	10000	451.5	1	0	1	1	0	0	23.6	106.16	99	2.5	236.623	412.15	0	0	0	0	0	0	0	0	0	0	18	5.6	6.15
Poly4vinylphenol	P4VP	styrene	25	10000	451.5	1	0	1	1	0	0	23.6	104.15	99.9		243.15	418.15	0	0	0	1	0	0	0	0	0	0	19	4.6	5
Poly4vinylphenol	P4VP	styrene	55	10000	451.5	1	0	1	1	0	0	23.6	104.15	99.9		243.15	418.15	0	0	0	1	0	0	0	0	0	0	19	4.6	5
Poly4vinylphenol	P4VP	styrene	8	10000	451.5	1	0	1	1	0	0	23.6	104.15	99.9		243.15	418.15	0	0	0	1	0	0	0	0	0	0	19	4.6	5
Poly4vinylphenol	P4VP	1, 2, dichloroethane	25	10000	451.5	1	0	1	1	0	0	23.6	98.96	99.8	3.5	237.45	356.62	0	0	0	0	0	0	0	0	0	1	9.8	13.8	100
Poly4vinylphenol	P4VP	1, 2, dichloroethane	55	10000	451.5	1	0	1	1	0	0	23.6	98.96	99.8	3.5	237.45	356.62	0	0	0	0	0	0	0	0	0	1	9.8	13.8	100
Poly4vinylphenol	P4VP	1, 2, dichloroethane	8	10000	451.5	1	0	1	1	0	0	23.6	98.96	99.8	3.5	237.45	356.62	0	0	0	0	0	0	0	0	0	1	9.8	13.8	100
Chitosan	Chi	Water	25	15000	476.15	0	0	1	0	0	0	20.04	18.02	100	10.2	273.15	373.15	1	0	0	0	0	0	0	0	0	0	47.8	27.76	17.1	0
Chitosan	Chi	Water	55	15000	476.15	0	0	1	0	0	0	20.04	18.02	100	10.2	273.15	373.15	1	0	0	0	0	0	0	0	0	0	47.8	27.76	17.1	0
Chitosan	Chi	Water	8	15000	476.15	0	0	1	0	0	0	20.04	18.02	100	10.2	273.15	373.15	1	0	0	0	0	0	0	0	0	0	47.8	27.76	17.1	0
Chitosan	Chi	m-cresol	25	15000	476.15	0	0	1	0	0	0	20.04	108.14	99		282.15	476.15	1	1	0	1	0	0	0	0	0	0	27.2	7.16	1	1
Chitosan	Chi	m-cresol	55	15000	476.15	0	0	1	0	0	0	20.04	108.14	99		282.15	476.15	1	1	0	1	0	0	0	0	0	0	27.2	7.16	1	2
Chitosan	Chi	m-cresol	8	15000	476.15	0	0	1	0	0	0	20.04	108.14	99		282.15	476.15	1	1	0	1	0	0	0	0	0	0	27.2	7.16	1	0
Chitosan	Chi	Methanol	25	15000	476.15	0	0	1	0	0	0	20.04	32.04	99.8	5.1	175.15	337.85	1	1	0	0	0	0	0	0	0	0	29.6	9.56	96	0
Chitosan	Chi	Methanol	55	15000	476.15	0	0	1	0	0	0	20.04	32.04	99.8	5.1	175.15	337.85	1	1	0	0	0	0	0	0	0	0	29.6	9.56	96	0
Chitosan	Chi	Methanol	8	15000	476.15	0	0	1	0	0	0	20.04	32.04	99.8	5.1	175.15	337.85	1	1	0	0	0	0	0	0	0	0	29.6	9.56	96	0
Chitosan	Chi	Ethanol	25	15000	476.15	0	0	1	0	0	0	20.04	46.07	90	4.3	159.05	351.65	1	1	0	0	0	0	0	0	0	0	26.5	6.46	44	0
Chitosan	Chi	Ethanol	55	15000	476.15	0	0	1	0	0	0	20.04	46.07	90	4.3	159.05	351.65	1	1	0	0	0	0	0	0	0	0	26.5	6.46	44	0
Chitosan	Chi	Ethanol	8	15000	476.15	0	0	1	0	0	0	20.04	46.07	90	4.3	159.05	351.65	1	1	0	0	0	0	0	0	0	0	26.5	6.46	44	0
Chitosan	Chi	Isopropylalcohol	25	15000	476.15	0	0	1	0	0	0	20.04	60.1	99.9	3.9	183.65	354.15	1	1	0	0	0	0	0	0	0	0	23.5	3.46	43	0
Chitosan	Chi	Isopropylalcohol	55	15000	476.15	0	0	1	0	0	0	20.04	60.1	99.9	3.9	183.65	354.15	1	1	0	0	0	0	0	0	0	0	23.5	3.46	43	0
Chitosan	Chi	Isopropylalcohol	8	15000	476.15	0	0	1	0	0	0	20.04	60.1	99.9	3.9	183.65	354.15	1	1	0	0	0	0	0	0	0	0	23.5	3.46	43	0
Chitosan	Chi	n-butanol	25	15000	476.15	0	0	1	0	0	0	20.04	74.121	99	3.9	184.15	390.75	1	1	0	0	0	0	0	0	0	0	23.1	3.06	5.03	0
Chitosan	Chi	n-butanol	55	15000	476.15	0	0	1	0	0	0	20.04	74.121	99	3.9	184.15	390.75	1	1	0	0	0	0	0	0	0	0	23.1	3.06	5.03	0
Chitosan	Chi	n-butanol	8	15000	476.15	0	0	1	0	0	0	20.04	74.121	99	3.9	184.15	390.75	1	1	0	0	0	0	0	0	0	0	23.1	3.06	5.03	0
Chitosan	Chi	Acetic acid	25	15000	476.15	0	0	1	0	0	0	20.04	60.052	99.7	6.2	290.15	391.15	1	0	1	0	0	0	0	0	0	0	21.4	1.36	11.4	0
Chitosan	Chi	Acetic acid	55	15000	476.15	0	0	1	0	0	0	20.04	60.052	99.7	6.2	290.15	391.15	1	0	1	0	0	0	0	0	0	0	21.4	1.36	11.4	0
Chitosan	Chi	Acetic acid	8	15000	476.15	0	0	1	0	0	0	20.04	60.052	99.7	6.2	290.15	391.15	1	0	1	0	0	0	0	0	0	0	21.4	1.36	11.4	0
Chitosan	Chi	Trifluoroethanol	25	15000	476.15	0	0	1	0	0	0	20.04	100.04	99.8		228.15	351.65	1	1	0	0	0	0	0	0	0	1		20.04	70	0
Chitosan	Chi	Trifluoroethanol	55	15000	476.15	0	0	1	0	0	0	20.04	100.04	99.8		228.15	351.65	1	1	0	0	0	0	0	0	0	1		20.04	70	0
Chitosan	Chi	Trifluoroethanol	8	15000	476.15	0	0	1	0	0	0	20.04	100.04	99.8		228.15	351.65	1	1	0	0	0	0	0	0	0	1		20.04	70	0
Chitosan	Chi	Nitrobenzene	25	15000	476.15	0	0	1	0	0	0	20.04	123.11	99	4.5	278.65	422.15	2	0	0	1	0	1	0	0	0	0	22.2	2.16	1	0
Chitosan	Chi	Nitrobenzene	55	15000	476.15	0	0	1	0	0	0	20.04	123.11	99	4.5	278.65	422.15	2	0	0	1	0	1	0	0	0	0	22.2	2.16	1	0
Chitosan	Chi	Nitrobenzene	8	15000	476.15	0	0	1	0	0	0	20.04	123.11	99	4.5	278.65	422.15	2	0	0	1	0	1	0	0	0	0	22.2	2.16	1	0
Chitosan	Chi	Chlorobenzene	25	15000	476.15	0	0	1	0	0	0	20.04	112.56	99	2.7	228.15	404.15	2	0	0	1	0	0	0	0	0	1	19.6	0.44	11.8	0
Chitosan	Chi	Chlorobenzene	55	15000	476.15	0	0	1	0	0	0	20.04	112.56	99	2.7	228.15	404.15	2	0	0	1	0	0	0	0	0	1	19.6	0.44	11.8	0
Chitosan	Chi	Chlorobenzene	8	15000	476.15	0	0	1	0	0	0	20.04	112.56	99	2.7	228.15	404.15	2	0	0	1	0	0	0	0	0	1	19.6	0.44	11.8	0
Chitosan	Chi	NMP	25	15000	476.15	0	0	1	0	0	0	20.04	99.133	99	6.7	249.15	475.15	2	0	0	0	1	1	0	0	0	0	22.96	2.92	0.342	0
Chitosan	Chi	NMP	55	15000	476.15	0	0	1	0	0	0	20.04	99.133	99	6.7	249.15	475.15	2	0	0	0	1	1	0	0	0	0	22.96	2.92	0.342	0
Chitosan	Chi	NMP	8	15000	476.15	0	0	1	0	0	0	20.04	99.133	99	6.7	249.15	475.15	2	0	0	0	1	1	0	0	0	0	22.96	2.92	0.342	0
Chitosan	Chi	DMAc	25	15000	476.15	0	0	1	0	0	0	20.04	87.12	99	6.5	253.15	438.65	2	0	0	0	1	1	0	0	0	0	22.771	2.731	1.28	0
Chitosan	Chi	DMAc	55	15000	476.15	0	0	1	0	0	0	20.04	87.12	99	6.5	253.15	438.65	2	0	0	0	1	1	0	0	0	0	22.771	2.731	1.28	0
Chitosan	Chi	DMAc	8	15000	476.15	0	0	1	0	0	0	20.04	87.12	99	6.5	253.15	438.65	2	0	0	0	1	1	0	0	0	0	22.771	2.731	1.28	0
Chitosan	Chi	DMSO	25	15000	476.15	0	0	1	0	0	0	20.04	78.13	99.9	7.2	291.55	462.15	2	0	0	0	0	0	1	0	0	0	26.7	6.66	0.413	0
Chitosan	Chi	DMSO	55	15000	476.15	0	0	1	0	0	0	20.04	78.13	99.9	7.2	291.55	462.15	2	0	0	0	0	0	1	0	0	0	26.7	6.66	0.413	1
Chitosan	Chi	DMSO	8	15000	476.15	0	0	1	0	0	0	20.04	78.13	99.9	7.2	291.55	462.15	2	0	0	0	0	0	1	0	0	0	26.7	6.66	0.413	-1
Chitosan	Chi	DMF	25	15000	476.15	0	0	1	0	0	0	20.04	73.09	99.8	6.4	212.15	426.15	2	0	0	0	1	1	0	0	0	0	24.86	4.82	2.7	0
Chitosan	Chi	DMF	55	15000	476.15	0	0	1	0	0	0	20.04	73.09	99.8	6.4	212.15	426.15	2	0	0	0	1	1	0	0	0	0	24.86	4.82	2.7	0
Chitosan	Chi	DMF	8	15000	476.15	0	0	1	0	0	0	20.04	73.09	99.8	6.4	212.15	426.15	2	0	0	0	1	1	0	0	0	0	24.86	4.82	2.7	0
Chitosan	Chi	Acetonitrile	25	15000	476.15	0	0	1	0	0	0	20.04	41.05	99.5	5.1	227.45	354.75	2	0	0	0	0	1	0	0	0	0	24.35	4.31	73	0
Chitosan	Chi	Acetonitrile	55	15000	476.15	0	0	1	0	0	0	20.04	41.05	99.5	5.1	227.45	354.75	2	0	0	0	0	1	0	0	0	0	24.35	4.31	73	0
Chitosan	Chi	Acetonitrile	8	15000	476.15	0	0	1	0	0	0	20.04	41.05	99.5	5.1	227.45	354.75	2	0	0	0	0	1	0	0	0	0	24.35	4.31	73	0
Chitosan	Chi	Acetone	25	15000	476.15	0	0	1	0	0	0	20.04	58.08	99	5.1	178.15	329.15	2	0	0	0	1	0	0	0	0	0	20	0.04	185.3	0
Chitosan	Chi	Acetone	55	15000	476.15	0	0	1	0	0	0	20.04	58.08	99	5.1	178.15	329.15	2	0	0	0	1	0	0	0	0	0	20	0.04	185.3	0
Chitosan	Chi	Acetone	8	15000	476.15	0	0	1	0	0	0	20.04	58.08	99	5.1	178.15	329.15	2	0	0	0	1	0	0	0	0	0	20	0.04	185.3	0
Chitosan	Chi	DCM	25	15000	476.15	0	0	1	0	0	0	20.04	84.93	99	3.1	178.15	313.15	2	0	0	0	0	0	0	0	0	1		20.04	350
Chitosan	Chi	DCM	55	15000	476.15	0	0	1	0	0	0	20.04	84.93	99	3.1	178.15	313.15	2	0	0	0	0	0	0	0	0	1		20.04	350	0
Chitosan	Chi	DCM	8	15000	476.15	0	0	1	0	0	0	20.04	84.93	99	3.1	178.15	313.15	2	0	0	0	0	0	0	0	0	1		20.04	350	0
Chitosan	Chi	THF	25	15000	476.15	0	0	1	0	0	0	20.04	72.11	99	4	164.71	338.15	2	0	0	0	0	0	0	1	0	0	19.4	0.64	127.5	0
Chitosan	Chi	THF	55	15000	476.15	0	0	1	0	0	0	20.04	72.11	99	4	164.71	338.15	2	0	0	0	0	0	0	1	0	0	19.4	0.64	127.5	0
Chitosan	Chi	THF	8	15000	476.15	0	0	1	0	0	0	20.04	72.11	99	4	164.71	338.15	2	0	0	0	0	0	0	1	0	0	19.4	0.64	127.5	0
Chitosan	Chi	Ethyl Acetate	25	15000	476.15	0	0	1	0	0	0	20.04	88.11	99.5	4.4	190.15	350.25	2	0	0	0	0	0	0	0	1	0	18.1	1.94	69.8	0
Chitosan	Chi	Ethyl Acetate	55	15000	476.15	0	0	1	0	0	0	20.04	88.11	99.5	4.4	190.15	350.25	2	0	0	0	0	0	0	0	1	0	18.1	1.94	69.8	0
Chitosan	Chi	Ethyl Acetate	8	15000	476.15	0	0	1	0	0	0	20.04	88.11	99.5	4.4	190.15	350.25	2	0	0	0	0	0	0	0	1	0	18.1	1.94	69.8	0
Chitosan	Chi	1,2,4-trichlorobenzene	25	15000	476.15	0	0	1	0	0	0	20.04	181.45	99		290.15	486.65	2	0	0	0	0	0	0	0	0	1	9.9	10.14	0.195
Chitosan	Chi	1,2,4-trichlorobenzene	55	15000	476.15	0	0	1	0	0	0	20.04	181.45	99		290.15	486.65	2	0	0	0	0	0	0	0	0	1	9.9	10.14	0.195
Chitosan	Chi	1,2,4-trichlorobenzene	8	15000	476.15	0	0	1	0	0	0	20.04	181.45	99		290.15	486.65	2	0	0	0	0	0	0	0	0	1	9.9	10.14	0.195
Chitosan	Chi	1,4-dioxane	25	15000	476.15	0	0	1	0	0	0	20.04	88.11	99	4.8	285.15	374.15	0	0	0	0	0	0	0	1	0	0	20.45	0.41	30.8	0
Chitosan	Chi	1,4-dioxane	55	15000	476.15	0	0	1	0	0	0	20.04	88.11	99	4.8	285.15	374.15	0	0	0	0	0	0	0	1	0	0	20.45	0.41	30.8	0
Chitosan	Chi	1,4-dioxane	8	15000	476.15	0	0	1	0	0	0	20.04	88.11	99	4.8	285.15	374.15	0	0	0	0	0	0	0	1	0	0	20.45	0.41	30.8	0
Chitosan	Chi	Chloroform	25	15000	476.15	0	0	1	0	0	0	20.04	119.38	99.8	4.1	209.15	334.35	0	0	0	0	0	0	0	0	0	1	19	1.04	157.5	0
Chitosan	Chi	Chloroform	55	15000	476.15	0	0	1	0	0	0	20.04	119.38	99.8	4.1	209.15	334.35	0	0	0	0	0	0	0	0	0	1	19	1.04	157.5	0
Chitosan	Chi	Chloroform	8	15000	476.15	0	0	1	0	0	0	20.04	119.38	99.8	4.1	209.15	334.35	0	0	0	0	0	0	0	0	0	1	19	1.04	157.5	0
Chitosan	Chi	Diethyl ether	25	15000	476.15	0	0	1	0	0	0	20.04	74.12	99.9	2.8	157.15	307.75	0	0	0	0	0	0	0	1	0	0	15.8	4.24	422	0
Chitosan	Chi	Diethyl ether	55	15000	476.15	0	0	1	0	0	0	20.04	74.12	99.9	2.8	157.15	307.75	0	0	0	0	0	0	0	1	0	0	15.8	4.24	422	0
Chitosan	Chi	Diethyl ether	8	15000	476.15	0	0	1	0	0	0	20.04	74.12	99.9	2.8	157.15	307.75	0	0	0	0	0	0	0	1	0	0	15.8	4.24	422	0
Chitosan	Chi	Toluene	25	15000	476.15	0	0	1	0	0	0	20.04	92.14	99.8	2.4	180.15	383.65	0	0	0	1	0	0	0	0	0	0	18.2	1.84	23.2	0
Chitosan	Chi	Toluene	55	15000	476.15	0	0	1	0	0	0	20.04	92.14	99.8	2.4	180.15	383.65	0	0	0	1	0	0	0	0	0	0	18.2	1.84	23.2	0
Chitosan	Chi	Toluene	8	15000	476.15	0	0	1	0	0	0	20.04	92.14	99.8	2.4	180.15	383.65	0	0	0	1	0	0	0	0	0	0	18.2	1.84	23.2	0
Chitosan	Chi	Benzene	25	15000	476.15	0	0	1	0	0	0	20.04	78.11	99.9	2.7	278.65	353.15	0	0	0	0	0	0	0	0	0	0	18.7	1.34	75	0
Chitosan	Chi	Benzene	55	15000	476.15	0	0	1	0	0	0	20.04	78.11	99.9	2.7	278.65	353.15	0	0	0	0	0	0	0	0	0	0	18.7	1.34	75	0
Chitosan	Chi	Benzene	8	15000	476.15	0	0	1	0	0	0	20.04	78.11	99.9	2.7	278.65	353.15	0	0	0	0	0	0	0	0	0	0	18.7	1.34	75	0
Chitosan	Chi	n-hexane	25	15000	476.15	0	0	1	0	0	0	20.04	86.18	99	0.1	177.8	338.15	0	0	0	0	0	0	0	0	0	0	14.9	5.14	75	0
Chitosan	Chi	n-hexane	55	15000	476.15	0	0	1	0	0	0	20.04	86.18	99	0.1	177.8	338.15	0	0	0	0	0	0	0	0	0	0	14.9	5.14	75	0
Chitosan	Chi	n-hexane	8	15000	476.15	0	0	1	0	0	0	20.04	86.18	99	0.1	177.8	338.15	0	0	0	0	0	0	0	0	0	0	14.9	5.14	75	0
Chitosan	Chi	Pertoleum ether	25	15000	476.15	0	0	1	0	0	0	20.04	86.18	99	0.1	200.15	320.65	0	0	0	0	0	0	0	0	0	0		20.04	40	0
Chitosan	Chi	Pertoleum ether	55	15000	476.15	0	0	1	0	0	0	20.04	86.18	99	0.1	200.15	320.65	0	0	0	0	0	0	0	0	0	0		20.04	40	0
Chitosan	Chi	Pertoleum ether	8	15000	476.15	0	0	1	0	0	0	20.04	86.18	99	0.1	200.15	320.65	0	0	0	0	0	0	0	0	0	0		20.04	40	0
Chitosan	Chi	carbon disulfide	25	15000	476.15	0	0	1	0	0	0	20.04	76.14	99.9		197.15	315.35	0	0	0	0	0	0	1	0	0	0	20.5	0.46	205.5	0
Chitosan	Chi	carbon disulfide	55	15000	476.15	0	0	1	0	0	0	20.04	76.14	99.9		197.15	315.35	0	0	0	0	0	0	1	0	0	0	20.5	0.46	205.5	0
Chitosan	Chi	carbon disulfide	8	15000	476.15	0	0	1	0	0	0	20.04	76.14	99.9		197.15	315.35	0	0	0	0	0	0	1	0	0	0	20.5	0.46	205.5	0
Chitosan	Chi	Heptane	25	15000	476.15	0	0	1	0	0	0	20.04	100.23	99	0.1	182.55	371.55	0	0	0	0	0	0	0	0	0	0	15.3	4.74	35.5	0
Chitosan	Chi	Heptane	55	15000	476.15	0	0	1	0	0	0	20.04	100.23	99	0.1	182.55	371.55	0	0	0	0	0	0	0	0	0	0	15.3	4.74	35.5	0
Chitosan	Chi	Heptane	8	15000	476.15	0	0	1	0	0	0	20.04	100.23	99	0.1	182.55	371.55	0	0	0	0	0	0	0	0	0	0	15.3	4.74	35.5	0
Chitosan	Chi	Decaline	25	15000	476.15	0	0	1	0	0	0	20.04	138.25	99		148.15	463.15	0	0	0	0	0	0	0	0	0	0	8.7	11.34	0.798	0
Chitosan	Chi	Decaline	55	15000	476.15	0	0	1	0	0	0	20.04	138.25	99		148.15	463.15	0	0	0	0	0	0	0	0	0	0	8.7	11.34	0.798	0
Chitosan	Chi	Decaline	8	15000	476.15	0	0	1	0	0	0	20.04	138.25	99		148.15	463.15	0	0	0	0	0	0	0	0	0	0	8.7	11.34	0.798	0
Chitosan	Chi	Pentane	25	15000	476.15	0	0	1	0	0	0	20.04	72.15	99	0	143.35	309.25	0	0	0	0	0	0	0	0	0	0	14.5	5.54	514
Chitosan	Chi	Pentane	55	15000	476.15	0	0	1	0	0	0	20.04	72.15	99	0	143.35	309.25	0	0	0	0	0	0	0	0	0	0	14.5	5.54	514
Chitosan	Chi	Pentane	8	15000	476.15	0	0	1	0	0	0	20.04	72.15	99	0	143.35	309.25	0	0	0	0	0	0	0	0	0	0	14.5	5.54	514
Chitosan	Chi	xylene	25	15000	476.15	0	0	1	0	0	0	20.04	106.16	99	2.5	236.623	412.15	0	0	0	0	0	0	0	0	0	0	18	2.04	6.15
Chitosan	Chi	xylene	55	15000	476.15	0	0	1	0	0	0	20.04	106.16	99	2.5	236.623	412.15	0	0	0	0	0	0	0	0	0	0	18	2.04	6.15
Chitosan	Chi	xylene	8	15000	476.15	0	0	1	0	0	0	20.04	106.16	99	2.5	236.623	412.15	0	0	0	0	0	0	0	0	0	0	18	2.04	6.15
Chitosan	Chi	styrene	25	15000	476.15	0	0	1	0	0	0	20.04	104.15	99.9		243.15	418.15	0	0	0	1	0	0	0	0	0	0	19	1.04	5
Chitosan	Chi	styrene	55	15000	476.15	0	0	1	0	0	0	20.04	104.15	99.9		243.15	418.15	0	0	0	1	0	0	0	0	0	0	19	1.04	5
Chitosan	Chi	styrene	8	15000	476.15	0	0	1	0	0	0	20.04	104.15	99.9		243.15	418.15	0	0	0	1	0	0	0	0	0	0	19	1.04	5
Chitosan	Chi	1, 2, dichloroethane	25	15000	476.15	0	0	1	0	0	0	20.04	98.96	99.8	3.5	237.45	356.62	0	0	0	0	0	0	0	0	0	1	9.8	10.24	100
Chitosan	Chi	1, 2, dichloroethane	55	15000	476.15	0	0	1	0	0	0	20.04	98.96	99.8	3.5	237.45	356.62	0	0	0	0	0	0	0	0	0	1	9.8	10.24	100
Chitosan	Chi	1, 2, dichloroethane	8	15000	476.15	0	0	1	0	0	0	20.04	98.96	99.8	3.5	237.45	356.62	0	0	0	0	0	0	0	0	0	1	9.8	10.24	100
Nylon-6 (polycaprolactam)	Ny6	Water	25	35000	320.15	1	1	0	0	0	0	25.5	18.02	100	10.2	273.15	373.15	1	0	0	0	0	0	0	0	0	0	47.8	22.3	17.1
Nylon-6 (polycaprolactam)	Ny6	Water	55	35000	320.15	1	1	0	0	0	0	25.5	18.02	100	10.2	273.15	373.15	1	0	0	0	0	0	0	0	0	0	47.8	22.3	17.1
Nylon-6 (polycaprolactam)	Ny6	Water	8	35000	320.15	1	1	0	0	0	0	25.5	18.02	100	10.2	273.15	373.15	1	0	0	0	0	0	0	0	0	0	47.8	22.3	17.1
Nylon-6 (polycaprolactam)	Ny6	m-cresol	25	35000	320.15	1	1	0	0	0	0	25.5	108.14	99		282.15	476.15	1	1	0	1	0	0	0	0	0	0	27.2	1.7	1
Nylon-6 (polycaprolactam)	Ny6	m-cresol	55	35000	320.15	1	1	0	0	0	0	25.5	108.14	99		282.15	476.15	1	1	0	1	0	0	0	0	0	0	27.2	1.7	1
Nylon-6 (polycaprolactam)	Ny6	m-cresol	8	35000	320.15	1	1	0	0	0	0	25.5	108.14	99		282.15	476.15	1	1	0	1	0	0	0	0	0	0	27.2	1.7	1
Nylon-6 (polycaprolactam)	Ny6	Methanol	25	35000	320.15	1	1	0	0	0	0	25.5	32.04	99.8	5.1	175.15	337.85	1	1	0	0	0	0	0	0	0	0	29.6	4.1	96
Nylon-6 (polycaprolactam)	Ny6	Methanol	55	35000	320.15	1	1	0	0	0	0	25.5	32.04	99.8	5.1	175.15	337.85	1	1	0	0	0	0	0	0	0	0	29.6	4.1	96
Nylon-6 (polycaprolactam)	Ny6	Methanol	8	35000	320.15	1	1	0	0	0	0	25.5	32.04	99.8	5.1	175.15	337.85	1	1	0	0	0	0	0	0	0	0	29.6	4.1	96
Nylon-6 (polycaprolactam)	Ny6	Ethanol	25	35000	320.15	1	1	0	0	0	0	25.5	46.07	90	4.3	159.05	351.65	1	1	0	0	0	0	0	0	0	0	26.5	1	44
Nylon-6 (polycaprolactam)	Ny6	Ethanol	55	35000	320.15	1	1	0	0	0	0	25.5	46.07	90	4.3	159.05	351.65	1	1	0	0	0	0	0	0	0	0	26.5	1	44
Nylon-6 (polycaprolactam)	Ny6	Ethanol	8	35000	320.15	1	1	0	0	0	0	25.5	46.07	90	4.3	159.05	351.65	1	1	0	0	0	0	0	0	0	0	26.5	1	44
Nylon-6 (polycaprolactam)	Ny6	Isopropylalcohol	25	35000	320.15	1	1	0	0	0	0	25.5	60.1	99.9	3.9	183.65	354.15	1	1	0	0	0	0	0	0	0	0	23.5	2	43
Nylon-6 (polycaprolactam)	Ny6	Isopropylalcohol	55	35000	320.15	1	1	0	0	0	0	25.5	60.1	99.9	3.9	183.65	354.15	1	1	0	0	0	0	0	0	0	0	23.5	2	43
Nylon-6 (polycaprolactam)	Ny6	Isopropylalcohol	8	35000	320.15	1	1	0	0	0	0	25.5	60.1	99.9	3.9	183.65	354.15	1	1	0	0	0	0	0	0	0	0	23.5	2	43
Nylon-6 (polycaprolactam)	Ny6	n-butanol	25	35000	320.15	1	1	0	0	0	0	25.5	74.121	99	3.9	184.15	390.75	1	1	0	0	0	0	0	0	0	0	23.1	2.4	5.03
Nylon-6 (polycaprolactam)	Ny6	n-butanol	55	35000	320.15	1	1	0	0	0	0	25.5	74.121	99	3.9	184.15	390.75	1	1	0	0	0	0	0	0	0	0	23.1	2.4	5.03
Nylon-6 (polycaprolactam)	Ny6	n-butanol	8	35000	320.15	1	1	0	0	0	0	25.5	74.121	99	3.9	184.15	390.75	1	1	0	0	0	0	0	0	0	0	23.1	2.4	5.03
Nylon-6 (polycaprolactam)	Ny6	Acetic acid	25	35000	320.15	1	1	0	0	0	0	25.5	60.052	99.7	6.2	290.15	391.15	1	0	1	0	0	0	0	0	0	0	21.4	4.1	11.4
Nylon-6 (polycaprolactam)	Ny6	Acetic acid	55	35000	320.15	1	1	0	0	0	0	25.5	60.052	99.7	6.2	290.15	391.15	1	0	1	0	0	0	0	0	0	0	21.4	4.1	11.4
Nylon-6 (polycaprolactam)	Ny6	Acetic acid	8	35000	320.15	1	1	0	0	0	0	25.5	60.052	99.7	6.2	290.15	391.15	1	0	1	0	0	0	0	0	0	0	21.4	4.1	11.4
Nylon-6 (polycaprolactam)	Ny6	Trifluoroethanol	25	35000	320.15	1	1	0	0	0	0	25.5	100.04	99.8		228.15	351.65	1	1	0	0	0	0	0	0	0	1		25.5	70
Nylon-6 (polycaprolactam)	Ny6	Trifluoroethanol	55	35000	320.15	1	1	0	0	0	0	25.5	100.04	99.8		228.15	351.65	1	1	0	0	0	0	0	0	0	1		25.5	70
Nylon-6 (polycaprolactam)	Ny6	Trifluoroethanol	8	35000	320.15	1	1	0	0	0	0	25.5	100.04	99.8		228.15	351.65	1	1	0	0	0	0	0	0	0	1		25.5	70
Nylon-6 (polycaprolactam)	Ny6	Nitrobenzene	25	35000	320.15	1	1	0	0	0	0	25.5	123.11	99	4.5	278.65	422.15	2	0	0	1	0	1	0	0	0	0	22.2	3.3	1
Nylon-6 (polycaprolactam)	Ny6	Nitrobenzene	55	35000	320.15	1	1	0	0	0	0	25.5	123.11	99	4.5	278.65	422.15	2	0	0	1	0	1	0	0	0	0	22.2	3.3	1
Nylon-6 (polycaprolactam)	Ny6	Nitrobenzene	8	35000	320.15	1	1	0	0	0	0	25.5	123.11	99	4.5	278.65	422.15	2	0	0	1	0	1	0	0	0	0	22.2	3.3	1
Nylon-6 (polycaprolactam)	Ny6	Chlorobenzene	25	35000	320.15	1	1	0	0	0	0	25.5	112.56	99	2.7	228.15	404.15	2	0	0	1	0	0	0	0	0	1	19.6	5.9	11.8
Nylon-6 (polycaprolactam)	Ny6	Chlorobenzene	55	35000	320.15	1	1	0	0	0	0	25.5	112.56	99	2.7	228.15	404.15	2	0	0	1	0	0	0	0	0	1	19.6	5.9	11.8
Nylon-6 (polycaprolactam)	Ny6	Chlorobenzene	8	35000	320.15	1	1	0	0	0	0	25.5	112.56	99	2.7	228.15	404.15	2	0	0	1	0	0	0	0	0	1	19.6	5.9	11.8
Nylon-6 (polycaprolactam)	Ny6	NMP	25	35000	320.15	1	1	0	0	0	0	25.5	99.133	99	6.7	249.15	475.15	2	0	0	0	1	1	0	0	0	0	22.96	2.54	0.342
Nylon-6 (polycaprolactam)	Ny6	NMP	55	35000	320.15	1	1	0	0	0	0	25.5	99.133	99	6.7	249.15	475.15	2	0	0	0	1	1	0	0	0	0	22.96	2.54	0.342
Nylon-6 (polycaprolactam)	Ny6	NMP	8	35000	320.15	1	1	0	0	0	0	25.5	99.133	99	6.7	249.15	475.15	2	0	0	0	1	1	0	0	0	0	22.96	2.54	0.342
Nylon-6 (polycaprolactam)	Ny6	DMAc	25	35000	320.15	1	1	0	0	0	0	25.5	87.12	99	6.5	253.15	438.65	2	0	0	0	1	1	0	0	0	0	22.771	2.729	1.28
Nylon-6 (polycaprolactam)	Ny6	DMAc	55	35000	320.15	1	1	0	0	0	0	25.5	87.12	99	6.5	253.15	438.65	2	0	0	0	1	1	0	0	0	0	22.771	2.729	1.28
Nylon-6 (polycaprolactam)	Ny6	DMAc	8	35000	320.15	1	1	0	0	0	0	25.5	87.12	99	6.5	253.15	438.65	2	0	0	0	1	1	0	0	0	0	22.771	2.729	1.28
Nylon-6 (polycaprolactam)	Ny6	DMSO	25	35000	320.15	1	1	0	0	0	0	25.5	78.13	99.9	7.2	291.55	462.15	2	0	0	0	0	0	1	0	0	0	26.7	1.2	0.413
Nylon-6 (polycaprolactam)	Ny6	DMSO	55	35000	320.15	1	1	0	0	0	0	25.5	78.13	99.9	7.2	291.55	462.15	2	0	0	0	0	0	1	0	0	0	26.7	1.2	0.413
Nylon-6 (polycaprolactam)	Ny6	DMSO	8	35000	320.15	1	1	0	0	0	0	25.5	78.13	99.9	7.2	291.55	462.15	2	0	0	0	0	0	1	0	0	0	26.7	1.2	0.413
Nylon-6 (polycaprolactam)	Ny6	DMF	25	35000	320.15	1	1	0	0	0	0	25.5	73.09	99.8	6.4	212.15	426.15	2	0	0	0	1	1	0	0	0	0	24.86	0.64	2.7
Nylon-6 (polycaprolactam)	Ny6	DMF	55	35000	320.15	1	1	0	0	0	0	25.5	73.09	99.8	6.4	212.15	426.15	2	0	0	0	1	1	0	0	0	0	24.86	0.64	2.7
Nylon-6 (polycaprolactam)	Ny6	DMF	8	35000	320.15	1	1	0	0	0	0	25.5	73.09	99.8	6.4	212.15	426.15	2	0	0	0	1	1	0	0	0	0	24.86	0.64	2.7
Nylon-6 (polycaprolactam)	Ny6	Acetonitrile	25	35000	320.15	1	1	0	0	0	0	25.5	41.05	99.5	5.1	227.45	354.75	2	0	0	0	0	1	0	0	0	0	24.35	1.15	73
Nylon-6 (polycaprolactam)	Ny6	Acetonitrile	55	35000	320.15	1	1	0	0	0	0	25.5	41.05	99.5	5.1	227.45	354.75	2	0	0	0	0	1	0	0	0	0	24.35	1.15	73
Nylon-6 (polycaprolactam)	Ny6	Acetonitrile	8	35000	320.15	1	1	0	0	0	0	25.5	41.05	99.5	5.1	227.45	354.75	2	0	0	0	0	1	0	0	0	0	24.35	1.15	73
Nylon-6 (polycaprolactam)	Ny6	Acetone	25	35000	320.15	1	1	0	0	0	0	25.5	58.08	99	5.1	178.15	329.15	2	0	0	0	1	0	0	0	0	0	20	5.5	185.3
Nylon-6 (polycaprolactam)	Ny6	Acetone	55	35000	320.15	1	1	0	0	0	0	25.5	58.08	99	5.1	178.15	329.15	2	0	0	0	1	0	0	0	0	0	20	5.5	185.3
Nylon-6 (polycaprolactam)	Ny6	Acetone	8	35000	320.15	1	1	0	0	0	0	25.5	58.08	99	5.1	178.15	329.15	2	0	0	0	1	0	0	0	0	0	20	5.5	185.3
Nylon-6 (polycaprolactam)	Ny6	DCM	25	35000	320.15	1	1	0	0	0	0	25.5	84.93	99	3.1	178.15	313.15	2	0	0	0	0	0	0	0	0	1		25.5	350
Nylon-6 (polycaprolactam)	Ny6	DCM	55	35000	320.15	1	1	0	0	0	0	25.5	84.93	99	3.1	178.15	313.15	2	0	0	0	0	0	0	0	0	1		25.5	350
Nylon-6 (polycaprolactam)	Ny6	DCM	8	35000	320.15	1	1	0	0	0	0	25.5	84.93	99	3.1	178.15	313.15	2	0	0	0	0	0	0	0	0	1		25.5	350
Nylon-6 (polycaprolactam)	Ny6	THF	25	35000	320.15	1	1	0	0	0	0	25.5	72.11	99	4	164.71	338.15	2	0	0	0	0	0	0	1	0	0	19.4	6.1	127.5
Nylon-6 (polycaprolactam)	Ny6	THF	55	35000	320.15	1	1	0	0	0	0	25.5	72.11	99	4	164.71	338.15	2	0	0	0	0	0	0	1	0	0	19.4	6.1	127.5
Nylon-6 (polycaprolactam)	Ny6	THF	8	35000	320.15	1	1	0	0	0	0	25.5	72.11	99	4	164.71	338.15	2	0	0	0	0	0	0	1	0	0	19.4	6.1	127.5
Nylon-6 (polycaprolactam)	Ny6	Ethyl Acetate	25	35000	320.15	1	1	0	0	0	0	25.5	88.11	99.5	4.4	190.15	350.25	2	0	0	0	0	0	0	0	1	0	18.1	7.4	69.8
Nylon-6 (polycaprolactam)	Ny6	Ethyl Acetate	55	35000	320.15	1	1	0	0	0	0	25.5	88.11	99.5	4.4	190.15	350.25	2	0	0	0	0	0	0	0	1	0	18.1	7.4	69.8
Nylon-6 (polycaprolactam)	Ny6	Ethyl Acetate	8	35000	320.15	1	1	0	0	0	0	25.5	88.11	99.5	4.4	190.15	350.25	2	0	0	0	0	0	0	0	1	0	18.1	7.4	69.8
Nylon-6 (polycaprolactam)	Ny6	1,2,4-trichlorobenzene	25	35000	320.15	1	1	0	0	0	0	25.5	181.45	99		290.15	486.65	2	0	0	0	0	0	0	0	0	1	9.9	15.6	0.195
Nylon-6 (polycaprolactam)	Ny6	1,2,4-trichlorobenzene	55	35000	320.15	1	1	0	0	0	0	25.5	181.45	99		290.15	486.65	2	0	0	0	0	0	0	0	0	1	9.9	15.6	0.195
Nylon-6 (polycaprolactam)	Ny6	1,2,4-trichlorobenzene	8	35000	320.15	1	1	0	0	0	0	25.5	181.45	99		290.15	486.65	2	0	0	0	0	0	0	0	0	1	9.9	15.6	0.195
Nylon-6 (polycaprolactam)	Ny6	1,4-dioxane	25	35000	320.15	1	1	0	0	0	0	25.5	88.11	99	4.8	285.15	374.15	0	0	0	0	0	0	0	1	0	0	20.45	5.05	30.8
Nylon-6 (polycaprolactam)	Ny6	1,4-dioxane	55	35000	320.15	1	1	0	0	0	0	25.5	88.11	99	4.8	285.15	374.15	0	0	0	0	0	0	0	1	0	0	20.45	5.05	30.8
Nylon-6 (polycaprolactam)	Ny6	1,4-dioxane	8	35000	320.15	1	1	0	0	0	0	25.5	88.11	99	4.8	285.15	374.15	0	0	0	0	0	0	0	1	0	0	20.45	5.05	30.8
Nylon-6 (polycaprolactam)	Ny6	Chloroform	25	35000	320.15	1	1	0	0	0	0	25.5	119.38	99.8	4.1	209.15	334.35	0	0	0	0	0	0	0	0	0	1	19	6.5	157.5
Nylon-6 (polycaprolactam)	Ny6	Chloroform	55	35000	320.15	1	1	0	0	0	0	25.5	119.38	99.8	4.1	209.15	334.35	0	0	0	0	0	0	0	0	0	1	19	6.5	157.5
Nylon-6 (polycaprolactam)	Ny6	Chloroform	8	35000	320.15	1	1	0	0	0	0	25.5	119.38	99.8	4.1	209.15	334.35	0	0	0	0	0	0	0	0	0	1	19	6.5	157.5
Nylon-6 (polycaprolactam)	Ny6	Diethyl ether	25	35000	320.15	1	1	0	0	0	0	25.5	74.12	99.9	2.8	157.15	307.75	0	0	0	0	0	0	0	1	0	0	15.8	9.7	422
Nylon-6 (polycaprolactam)	Ny6	Diethyl ether	55	35000	320.15	1	1	0	0	0	0	25.5	74.12	99.9	2.8	157.15	307.75	0	0	0	0	0	0	0	1	0	0	15.8	9.7	422
Nylon-6 (polycaprolactam)	Ny6	Diethyl ether	8	35000	320.15	1	1	0	0	0	0	25.5	74.12	99.9	2.8	157.15	307.75	0	0	0	0	0	0	0	1	0	0	15.8	9.7	422
Nylon-6 (polycaprolactam)	Ny6	Toluene	25	35000	320.15	1	1	0	0	0	0	25.5	92.14	99.8	2.4	180.15	383.65	0	0	0	1	0	0	0	0	0	0	18.2	7.3	23.2
Nylon-6 (polycaprolactam)	Ny6	Toluene	55	35000	320.15	1	1	0	0	0	0	25.5	92.14	99.8	2.4	180.15	383.65	0	0	0	1	0	0	0	0	0	0	18.2	7.3	23.2
Nylon-6 (polycaprolactam)	Ny6	Toluene	8	35000	320.15	1	1	0	0	0	0	25.5	92.14	99.8	2.4	180.15	383.65	0	0	0	1	0	0	0	0	0	0	18.2	7.3	23.2
Nylon-6 (polycaprolactam)	Ny6	Benzene	25	35000	320.15	1	1	0	0	0	0	25.5	78.11	99.9	2.7	278.65	353.15	0	0	0	0	0	0	0	0	0	0	18.7	6.8	75
Nylon-6 (polycaprolactam)	Ny6	Benzene	55	35000	320.15	1	1	0	0	0	0	25.5	78.11	99.9	2.7	278.65	353.15	0	0	0	0	0	0	0	0	0	0	18.7	6.8	75
Nylon-6 (polycaprolactam)	Ny6	Benzene	8	35000	320.15	1	1	0	0	0	0	25.5	78.11	99.9	2.7	278.65	353.15	0	0	0	0	0	0	0	0	0	0	18.7	6.8	75
Nylon-6 (polycaprolactam)	Ny6	n-hexane	25	35000	320.15	1	1	0	0	0	0	25.5	86.18	99	0.1	177.8	338.15	0	0	0	0	0	0	0	0	0	0	14.9	10.6	75
Nylon-6 (polycaprolactam)	Ny6	n-hexane	55	35000	320.15	1	1	0	0	0	0	25.5	86.18	99	0.1	177.8	338.15	0	0	0	0	0	0	0	0	0	0	14.9	10.6	75
Nylon-6 (polycaprolactam)	Ny6	n-hexane	8	35000	320.15	1	1	0	0	0	0	25.5	86.18	99	0.1	177.8	338.15	0	0	0	0	0	0	0	0	0	0	14.9	10.6	75
Nylon-6 (polycaprolactam)	Ny6	Pertoleum ether	25	35000	320.15	1	1	0	0	0	0	25.5	86.18	99	0.1	200.15	320.65	0	0	0	0	0	0	0	0	0	0		25.5	40
Nylon-6 (polycaprolactam)	Ny6	Pertoleum ether	55	35000	320.15	1	1	0	0	0	0	25.5	86.18	99	0.1	200.15	320.65	0	0	0	0	0	0	0	0	0	0		25.5	40
Nylon-6 (polycaprolactam)	Ny6	Pertoleum ether	8	35000	320.15	1	1	0	0	0	0	25.5	86.18	99	0.1	200.15	320.65	0	0	0	0	0	0	0	0	0	0		25.5	40
Nylon-6 (polycaprolactam)	Ny6	carbon disulfide	25	35000	320.15	1	1	0	0	0	0	25.5	76.14	99.9		197.15	315.35	0	0	0	0	0	0	1	0	0	0	20.5	5	205.5
Nylon-6 (polycaprolactam)	Ny6	carbon disulfide	55	35000	320.15	1	1	0	0	0	0	25.5	76.14	99.9		197.15	315.35	0	0	0	0	0	0	1	0	0	0	20.5	5	205.5
Nylon-6 (polycaprolactam)	Ny6	carbon disulfide	8	35000	320.15	1	1	0	0	0	0	25.5	76.14	99.9		197.15	315.35	0	0	0	0	0	0	1	0	0	0	20.5	5	205.5
Nylon-6 (polycaprolactam)	Ny6	Heptane	25	35000	320.15	1	1	0	0	0	0	25.5	100.23	99	0.1	182.55	371.55	0	0	0	0	0	0	0	0	0	0	15.3	10.2	35.5
Nylon-6 (polycaprolactam)	Ny6	Heptane	55	35000	320.15	1	1	0	0	0	0	25.5	100.23	99	0.1	182.55	371.55	0	0	0	0	0	0	0	0	0	0	15.3	10.2	35.5
Nylon-6 (polycaprolactam)	Ny6	Heptane	8	35000	320.15	1	1	0	0	0	0	25.5	100.23	99	0.1	182.55	371.55	0	0	0	0	0	0	0	0	0	0	15.3	10.2	35.5
Nylon-6 (polycaprolactam)	Ny6	Decaline	25	35000	320.15	1	1	0	0	0	0	25.5	138.25	99		148.15	463.15	0	0	0	0	0	0	0	0	0	0	8.7	16.8	0.798
Nylon-6 (polycaprolactam)	Ny6	Decaline	55	35000	320.15	1	1	0	0	0	0	25.5	138.25	99		148.15	463.15	0	0	0	0	0	0	0	0	0	0	8.7	16.8	0.798
Nylon-6 (polycaprolactam)	Ny6	Decaline	8	35000	320.15	1	1	0	0	0	0	25.5	138.25	99		148.15	463.15	0	0	0	0	0	0	0	0	0	0	8.7	16.8	0.798
Nylon-6 (polycaprolactam)	Ny6	Pentane	25	35000	320.15	1	1	0	0	0	0	25.5	72.15	99	0	143.35	309.25	0	0	0	0	0	0	0	0	0	0	14.5	11	514
Nylon-6 (polycaprolactam)	Ny6	Pentane	55	35000	320.15	1	1	0	0	0	0	25.5	72.15	99	0	143.35	309.25	0	0	0	0	0	0	0	0	0	0	14.5	11	514
Nylon-6 (polycaprolactam)	Ny6	Pentane	8	35000	320.15	1	1	0	0	0	0	25.5	72.15	99	0	143.35	309.25	0	0	0	0	0	0	0	0	0	0	14.5	11	514
Nylon-6 (polycaprolactam)	Ny6	xylene	25	35000	320.15	1	1	0	0	0	0	25.5	106.16	99	2.5	236.623	412.15	0	0	0	0	0	0	0	0	0	0	18	7.5	6.15
Nylon-6 (polycaprolactam)	Ny6	xylene	55	35000	320.15	1	1	0	0	0	0	25.5	106.16	99	2.5	236.623	412.15	0	0	0	0	0	0	0	0	0	0	18	7.5	6.15
Nylon-6 (polycaprolactam)	Ny6	xylene	8	35000	320.15	1	1	0	0	0	0	25.5	106.16	99	2.5	236.623	412.15	0	0	0	0	0	0	0	0	0	0	18	7.5	6.15
Nylon-6 (polycaprolactam)	Ny6	styrene	25	35000	320.15	1	1	0	0	0	0	25.5	104.15	99.9		243.15	418.15	0	0	0	1	0	0	0	0	0	0	19	6.5	5
Nylon-6 (polycaprolactam)	Ny6	styrene	55	35000	320.15	1	1	0	0	0	0	25.5	104.15	99.9		243.15	418.15	0	0	0	1	0	0	0	0	0	0	19	6.5	5
Nylon-6 (polycaprolactam)	Ny6	styrene	8	35000	320.15	1	1	0	0	0	0	25.5	104.15	99.9		243.15	418.15	0	0	0	1	0	0	0	0	0	0	19	6.5	5
Nylon-6 (polycaprolactam)	Ny6	1, 2, dichloroethane	25	35000	320.15	1	1	0	0	0	0	25.5	98.96	99.8	3.5	237.45	356.62	0	0	0	0	0	0	0	0	0	1	9.8	15.7	100
Nylon-6 (polycaprolactam)	Ny6	1, 2, dichloroethane	55	35000	320.15	1	1	0	0	0	0	25.5	98.96	99.8	3.5	237.45	356.62	0	0	0	0	0	0	0	0	0	1	9.8	15.7	100
Nylon-6 (polycaprolactam)	Ny6	1, 2, dichloroethane	8	35000	320.15	1	1	0	0	0	0	25.5	98.96	99.8	3.5	237.45	356.62	0	0	0	0	0	0	0	0	0	1	9.8	15.7	100
Polyvinylpyrrolidone	PVP	Water	25	2500	443	1	0	0	0	0	0		18.02	100	10.2	273.15	373.15	1	0	0	0	0	0	0	0	0	0	47.8		17.1	2
Polyvinylpyrrolidone	PVP	Water	55	2500	443	1	0	0	0	0	0		18.02	100	10.2	273.15	373.15	1	0	0	0	0	0	0	0	0	0	47.8		17.1	2
Polyvinylpyrrolidone	PVP	Water	8	2500	443	1	0	0	0	0	0		18.02	100	10.2	273.15	373.15	1	0	0	0	0	0	0	0	0	0	47.8		17.1	2
Polyvinylpyrrolidone	PVP	m-cresol	25	2500	443	1	0	0	0	0	0		108.14	99		282.15	476.15	1	1	0	1	0	0	0	0	0	0	27.2		1
Polyvinylpyrrolidone	PVP	m-cresol	55	2500	443	1	0	0	0	0	0		108.14	99		282.15	476.15	1	1	0	1	0	0	0	0	0	0	27.2		1	2
Polyvinylpyrrolidone	PVP	m-cresol	8	2500	443	1	0	0	0	0	0		108.14	99		282.15	476.15	1	1	0	1	0	0	0	0	0	0	27.2		1	2
Polyvinylpyrrolidone	PVP	Methanol	25	2500	443	1	0	0	0	0	0		32.04	99.8	5.1	175.15	337.85	1	1	0	0	0	0	0	0	0	0	29.6		96	2
Polyvinylpyrrolidone	PVP	Methanol	55	2500	443	1	0	0	0	0	0		32.04	99.8	5.1	175.15	337.85	1	1	0	0	0	0	0	0	0	0	29.6		96	2
Polyvinylpyrrolidone	PVP	Methanol	8	2500	443	1	0	0	0	0	0		32.04	99.8	5.1	175.15	337.85	1	1	0	0	0	0	0	0	0	0	29.6		96	2
Polyvinylpyrrolidone	PVP	Ethanol	25	2500	443	1	0	0	0	0	0		46.07	90	4.3	159.05	351.65	1	1	0	0	0	0	0	0	0	0	26.5		44	2
Polyvinylpyrrolidone	PVP	Ethanol	55	2500	443	1	0	0	0	0	0		46.07	90	4.3	159.05	351.65	1	1	0	0	0	0	0	0	0	0	26.5		44	2
Polyvinylpyrrolidone	PVP	Ethanol	8	2500	443	1	0	0	0	0	0		46.07	90	4.3	159.05	351.65	1	1	0	0	0	0	0	0	0	0	26.5		44	2
Polyvinylpyrrolidone	PVP	Isopropylalcohol	25	2500	443	1	0	0	0	0	0		60.1	99.9	3.9	183.65	354.15	1	1	0	0	0	0	0	0	0	0	23.5		43	2
Polyvinylpyrrolidone	PVP	Isopropylalcohol	55	2500	443	1	0	0	0	0	0		60.1	99.9	3.9	183.65	354.15	1	1	0	0	0	0	0	0	0	0	23.5		43	2
Polyvinylpyrrolidone	PVP	Isopropylalcohol	8	2500	443	1	0	0	0	0	0		60.1	99.9	3.9	183.65	354.15	1	1	0	0	0	0	0	0	0	0	23.5		43	2
Polyvinylpyrrolidone	PVP	n-butanol	25	2500	443	1	0	0	0	0	0		74.121	99	3.9	184.15	390.75	1	1	0	0	0	0	0	0	0	0	23.1		5.03
Polyvinylpyrrolidone	PVP	n-butanol	55	2500	443	1	0	0	0	0	0		74.121	99	3.9	184.15	390.75	1	1	0	0	0	0	0	0	0	0	23.1		5.03	2
Polyvinylpyrrolidone	PVP	n-butanol	8	2500	443	1	0	0	0	0	0		74.121	99	3.9	184.15	390.75	1	1	0	0	0	0	0	0	0	0	23.1		5.03	2
Polyvinylpyrrolidone	PVP	Acetic acid	25	2500	443	1	0	0	0	0	0		60.052	99.7	6.2	290.15	391.15	1	0	1	0	0	0	0	0	0	0	21.4		11.4	2
Polyvinylpyrrolidone	PVP	Acetic acid	55	2500	443	1	0	0	0	0	0		60.052	99.7	6.2	290.15	391.15	1	0	1	0	0	0	0	0	0	0	21.4		11.4	2
Polyvinylpyrrolidone	PVP	Acetic acid	8	2500	443	1	0	0	0	0	0		60.052	99.7	6.2	290.15	391.15	1	0	1	0	0	0	0	0	0	0	21.4		11.4	-1
Polyvinylpyrrolidone	PVP	Trifluoroethanol	25	2500	443	1	0	0	0	0	0		100.04	99.8		228.15	351.65	1	1	0	0	0	0	0	0	0	1			70
Polyvinylpyrrolidone	PVP	Trifluoroethanol	55	2500	443	1	0	0	0	0	0		100.04	99.8		228.15	351.65	1	1	0	0	0	0	0	0	0	1			70
Polyvinylpyrrolidone	PVP	Trifluoroethanol	8	2500	443	1	0	0	0	0	0		100.04	99.8		228.15	351.65	1	1	0	0	0	0	0	0	0	1			70
Polyvinylpyrrolidone	PVP	Nitrobenzene	25	2500	443	1	0	0	0	0	0		123.11	99	4.5	278.65	422.15	2	0	0	1	0	1	0	0	0	0	22.2		1	2
Polyvinylpyrrolidone	PVP	Nitrobenzene	55	2500	443	1	0	0	0	0	0		123.11	99	4.5	278.65	422.15	2	0	0	1	0	1	0	0	0	0	22.2		1	2
Polyvinylpyrrolidone	PVP	Nitrobenzene	8	2500	443	1	0	0	0	0	0		123.11	99	4.5	278.65	422.15	2	0	0	1	0	1	0	0	0	0	22.2		1	2
Polyvinylpyrrolidone	PVP	Chlorobenzene	25	2500	443	1	0	0	0	0	0		112.56	99	2.7	228.15	404.15	2	0	0	1	0	0	0	0	0	1	19.6		11.8	0
Polyvinylpyrrolidone	PVP	Chlorobenzene	55	2500	443	1	0	0	0	0	0		112.56	99	2.7	228.15	404.15	2	0	0	1	0	0	0	0	0	1	19.6		11.8	1
Polyvinylpyrrolidone	PVP	Chlorobenzene	8	2500	443	1	0	0	0	0	0		112.56	99	2.7	228.15	404.15	2	0	0	1	0	0	0	0	0	1	19.6		11.8	0
Polyvinylpyrrolidone	PVP	NMP	25	2500	443	1	0	0	0	0	0		99.133	99	6.7	249.15	475.15	2	0	0	0	1	1	0	0	0	0	22.96		0.342
Polyvinylpyrrolidone	PVP	NMP	55	2500	443	1	0	0	0	0	0		99.133	99	6.7	249.15	475.15	2	0	0	0	1	1	0	0	0	0	22.96		0.342	2
Polyvinylpyrrolidone	PVP	NMP	8	2500	443	1	0	0	0	0	0		99.133	99	6.7	249.15	475.15	2	0	0	0	1	1	0	0	0	0	22.96		0.342	2
Polyvinylpyrrolidone	PVP	DMAc	25	2500	443	1	0	0	0	0	0		87.12	99	6.5	253.15	438.65	2	0	0	0	1	1	0	0	0	0	22.771		1.28	2
Polyvinylpyrrolidone	PVP	DMAc	55	2500	443	1	0	0	0	0	0		87.12	99	6.5	253.15	438.65	2	0	0	0	1	1	0	0	0	0	22.771		1.28	2
Polyvinylpyrrolidone	PVP	DMAc	8	2500	443	1	0	0	0	0	0		87.12	99	6.5	253.15	438.65	2	0	0	0	1	1	0	0	0	0	22.771		1.28
Polyvinylpyrrolidone	PVP	DMSO	25	2500	443	1	0	0	0	0	0		78.13	99.9	7.2	291.55	462.15	2	0	0	0	0	0	1	0	0	0	26.7		0.413	2
Polyvinylpyrrolidone	PVP	DMSO	55	2500	443	1	0	0	0	0	0		78.13	99.9	7.2	291.55	462.15	2	0	0	0	0	0	1	0	0	0	26.7		0.413	2
Polyvinylpyrrolidone	PVP	DMSO	8	2500	443	1	0	0	0	0	0		78.13	99.9	7.2	291.55	462.15	2	0	0	0	0	0	1	0	0	0	26.7		0.413
Polyvinylpyrrolidone	PVP	DMF	25	2500	443	1	0	0	0	0	0		73.09	99.8	6.4	212.15	426.15	2	0	0	0	1	1	0	0	0	0	24.86		2.7	2
Polyvinylpyrrolidone	PVP	DMF	55	2500	443	1	0	0	0	0	0		73.09	99.8	6.4	212.15	426.15	2	0	0	0	1	1	0	0	0	0	24.86		2.7	2
Polyvinylpyrrolidone	PVP	DMF	8	2500	443	1	0	0	0	0	0		73.09	99.8	6.4	212.15	426.15	2	0	0	0	1	1	0	0	0	0	24.86		2.7	2
Polyvinylpyrrolidone	PVP	Acetonitrile	25	2500	443	1	0	0	0	0	0		41.05	99.5	5.1	227.45	354.75	2	0	0	0	0	1	0	0	0	0	24.35		73	1
Polyvinylpyrrolidone	PVP	Acetonitrile	55	2500	443	1	0	0	0	0	0		41.05	99.5	5.1	227.45	354.75	2	0	0	0	0	1	0	0	0	0	24.35		73
Polyvinylpyrrolidone	PVP	Acetonitrile	8	2500	443	1	0	0	0	0	0		41.05	99.5	5.1	227.45	354.75	2	0	0	0	0	1	0	0	0	0	24.35		73
Polyvinylpyrrolidone	PVP	Acetone	25	2500	443	1	0	0	0	0	0		58.08	99	5.1	178.15	329.15	2	0	0	0	1	0	0	0	0	0	20		185.3	1
Polyvinylpyrrolidone	PVP	Acetone	55	2500	443	1	0	0	0	0	0		58.08	99	5.1	178.15	329.15	2	0	0	0	1	0	0	0	0	0	20		185.3
Polyvinylpyrrolidone	PVP	Acetone	8	2500	443	1	0	0	0	0	0		58.08	99	5.1	178.15	329.15	2	0	0	0	1	0	0	0	0	0	20		185.3
Polyvinylpyrrolidone	PVP	DCM	25	2500	443	1	0	0	0	0	0		84.93	99	3.1	178.15	313.15	2	0	0	0	0	0	0	0	0	1			350	2
Polyvinylpyrrolidone	PVP	DCM	55	2500	443	1	0	0	0	0	0		84.93	99	3.1	178.15	313.15	2	0	0	0	0	0	0	0	0	1			350	2
Polyvinylpyrrolidone	PVP	DCM	8	2500	443	1	0	0	0	0	0		84.93	99	3.1	178.15	313.15	2	0	0	0	0	0	0	0	0	1			350	2
Polyvinylpyrrolidone	PVP	THF	25	2500	443	1	0	0	0	0	0		72.11	99	4	164.71	338.15	2	0	0	0	0	0	0	1	0	0	19.4		127.5	0
Polyvinylpyrrolidone	PVP	THF	55	2500	443	1	0	0	0	0	0		72.11	99	4	164.71	338.15	2	0	0	0	0	0	0	1	0	0	19.4		127.5	0
Polyvinylpyrrolidone	PVP	THF	8	2500	443	1	0	0	0	0	0		72.11	99	4	164.71	338.15	2	0	0	0	0	0	0	1	0	0	19.4		127.5
Polyvinylpyrrolidone	PVP	Ethyl Acetate	25	2500	443	1	0	0	0	0	0		88.11	99.5	4.4	190.15	350.25	2	0	0	0	0	0	0	0	1	0	18.1		69.8	0
Polyvinylpyrrolidone	PVP	Ethyl Acetate	55	2500	443	1	0	0	0	0	0		88.11	99.5	4.4	190.15	350.25	2	0	0	0	0	0	0	0	1	0	18.1		69.8	0
Polyvinylpyrrolidone	PVP	Ethyl Acetate	8	2500	443	1	0	0	0	0	0		88.11	99.5	4.4	190.15	350.25	2	0	0	0	0	0	0	0	1	0	18.1		69.8
Polyvinylpyrrolidone	PVP	1,2,4-trichlorobenzene	25	2500	443	1	0	0	0	0	0		181.45	99		290.15	486.65	2	0	0	0	0	0	0	0	0	1	9.9		0.195
Polyvinylpyrrolidone	PVP	1,2,4-trichlorobenzene	55	2500	443	1	0	0	0	0	0		181.45	99		290.15	486.65	2	0	0	0	0	0	0	0	0	1	9.9		0.195
Polyvinylpyrrolidone	PVP	1,2,4-trichlorobenzene	8	2500	443	1	0	0	0	0	0		181.45	99		290.15	486.65	2	0	0	0	0	0	0	0	0	1	9.9		0.195
Polyvinylpyrrolidone	PVP	1,4-dioxane	25	2500	443	1	0	0	0	0	0		88.11	99	4.8	285.15	374.15	0	0	0	0	0	0	0	1	0	0	20.45		30.8	1
Polyvinylpyrrolidone	PVP	1,4-dioxane	55	2500	443	1	0	0	0	0	0		88.11	99	4.8	285.15	374.15	0	0	0	0	0	0	0	1	0	0	20.45		30.8	1
Polyvinylpyrrolidone	PVP	1,4-dioxane	8	2500	443	1	0	0	0	0	0		88.11	99	4.8	285.15	374.15	0	0	0	0	0	0	0	1	0	0	20.45		30.8	-1
Polyvinylpyrrolidone	PVP	Chloroform	25	2500	443	1	0	0	0	0	0		119.38	99.8	4.1	209.15	334.35	0	0	0	0	0	0	0	0	0	1	19		157.5	2
Polyvinylpyrrolidone	PVP	Chloroform	55	2500	443	1	0	0	0	0	0		119.38	99.8	4.1	209.15	334.35	0	0	0	0	0	0	0	0	0	1	19		157.5	2
Polyvinylpyrrolidone	PVP	Chloroform	8	2500	443	1	0	0	0	0	0		119.38	99.8	4.1	209.15	334.35	0	0	0	0	0	0	0	0	0	1	19		157.5	2
Polyvinylpyrrolidone	PVP	Diethyl ether	25	2500	443	1	0	0	0	0	0		74.12	99.9	2.8	157.15	307.75	0	0	0	0	0	0	0	1	0	0	15.8		422	0
Polyvinylpyrrolidone	PVP	Diethyl ether	55	2500	443	1	0	0	0	0	0		74.12	99.9	2.8	157.15	307.75	0	0	0	0	0	0	0	1	0	0	15.8		422	0
Polyvinylpyrrolidone	PVP	Diethyl ether	8	2500	443	1	0	0	0	0	0		74.12	99.9	2.8	157.15	307.75	0	0	0	0	0	0	0	1	0	0	15.8		422
Polyvinylpyrrolidone	PVP	Toluene	25	2500	443	1	0	0	0	0	0		92.14	99.8	2.4	180.15	383.65	0	0	0	1	0	0	0	0	0	0	18.2		23.2	1
Polyvinylpyrrolidone	PVP	Toluene	55	2500	443	1	0	0	0	0	0		92.14	99.8	2.4	180.15	383.65	0	0	0	1	0	0	0	0	0	0	18.2		23.2	1
Polyvinylpyrrolidone	PVP	Toluene	8	2500	443	1	0	0	0	0	0		92.14	99.8	2.4	180.15	383.65	0	0	0	1	0	0	0	0	0	0	18.2		23.2	1
Polyvinylpyrrolidone	PVP	Benzene	25	2500	443	1	0	0	0	0	0		78.11	99.9	2.7	278.65	353.15	0	0	0	0	0	0	0	0	0	0	18.7		75	2
Polyvinylpyrrolidone	PVP	Benzene	55	2500	443	1	0	0	0	0	0		78.11	99.9	2.7	278.65	353.15	0	0	0	0	0	0	0	0	0	0	18.7		75	2
Polyvinylpyrrolidone	PVP	Benzene	8	2500	443	1	0	0	0	0	0		78.11	99.9	2.7	278.65	353.15	0	0	0	0	0	0	0	0	0	0	18.7		75	0
Polyvinylpyrrolidone	PVP	n-hexane	25	2500	443	1	0	0	0	0	0		86.18	99	0.1	177.8	338.15	0	0	0	0	0	0	0	0	0	0	14.9		75	0
Polyvinylpyrrolidone	PVP	n-hexane	55	2500	443	1	0	0	0	0	0		86.18	99	0.1	177.8	338.15	0	0	0	0	0	0	0	0	0	0	14.9		75
Polyvinylpyrrolidone	PVP	n-hexane	8	2500	443	1	0	0	0	0	0		86.18	99	0.1	177.8	338.15	0	0	0	0	0	0	0	0	0	0	14.9		75	0
Polyvinylpyrrolidone	PVP	Pertoleum ether	25	2500	443	1	0	0	0	0	0		86.18	99	0.1	200.15	320.65	0	0	0	0	0	0	0	0	0	0			40	0
Polyvinylpyrrolidone	PVP	Pertoleum ether	55	2500	443	1	0	0	0	0	0		86.18	99	0.1	200.15	320.65	0	0	0	0	0	0	0	0	0	0			40	3
Polyvinylpyrrolidone	PVP	Pertoleum ether	8	2500	443	1	0	0	0	0	0		86.18	99	0.1	200.15	320.65	0	0	0	0	0	0	0	0	0	0			40	0
Polyvinylpyrrolidone	PVP	carbon disulfide	25	2500	443	1	0	0	0	0	0		76.14	99.9		197.15	315.35	0	0	0	0	0	0	1	0	0	0	20.5		205.5
Polyvinylpyrrolidone	PVP	carbon disulfide	55	2500	443	1	0	0	0	0	0		76.14	99.9		197.15	315.35	0	0	0	0	0	0	1	0	0	0	20.5		205.5
Polyvinylpyrrolidone	PVP	carbon disulfide	8	2500	443	1	0	0	0	0	0		76.14	99.9		197.15	315.35	0	0	0	0	0	0	1	0	0	0	20.5		205.5
Polyvinylpyrrolidone	PVP	Heptane	25	2500	443	1	0	0	0	0	0		100.23	99	0.1	182.55	371.55	0	0	0	0	0	0	0	0	0	0	15.3		35.5
Polyvinylpyrrolidone	PVP	Heptane	55	2500	443	1	0	0	0	0	0		100.23	99	0.1	182.55	371.55	0	0	0	0	0	0	0	0	0	0	15.3		35.5
Polyvinylpyrrolidone	PVP	Heptane	8	2500	443	1	0	0	0	0	0		100.23	99	0.1	182.55	371.55	0	0	0	0	0	0	0	0	0	0	15.3		35.5
Polyvinylpyrrolidone	PVP	Decaline	25	2500	443	1	0	0	0	0	0		138.25	99		148.15	463.15	0	0	0	0	0	0	0	0	0	0	8.7		0.798	0
Polyvinylpyrrolidone	PVP	Decaline	55	2500	443	1	0	0	0	0	0		138.25	99		148.15	463.15	0	0	0	0	0	0	0	0	0	0	8.7		0.798	0
Polyvinylpyrrolidone	PVP	Decaline	8	2500	443	1	0	0	0	0	0		138.25	99		148.15	463.15	0	0	0	0	0	0	0	0	0	0	8.7		0.798	0
Polyvinylpyrrolidone	PVP	Pentane	25	2500	443	1	0	0	0	0	0		72.15	99	0	143.35	309.25	0	0	0	0	0	0	0	0	0	0	14.5		514	0
Polyvinylpyrrolidone	PVP	Pentane	55	2500	443	1	0	0	0	0	0		72.15	99	0	143.35	309.25	0	0	0	0	0	0	0	0	0	0	14.5		514	3
Polyvinylpyrrolidone	PVP	Pentane	8	2500	443	1	0	0	0	0	0		72.15	99	0	143.35	309.25	0	0	0	0	0	0	0	0	0	0	14.5		514
Polyvinylpyrrolidone	PVP	xylene	25	2500	443	1	0	0	0	0	0		106.16	99	2.5	236.623	412.15	0	0	0	0	0	0	0	0	0	0	18		6.15
Polyvinylpyrrolidone	PVP	xylene	55	2500	443	1	0	0	0	0	0		106.16	99	2.5	236.623	412.15	0	0	0	0	0	0	0	0	0	0	18		6.15
Polyvinylpyrrolidone	PVP	xylene	8	2500	443	1	0	0	0	0	0		106.16	99	2.5	236.623	412.15	0	0	0	0	0	0	0	0	0	0	18		6.15
Polyvinylpyrrolidone	PVP	styrene	25	2500	443	1	0	0	0	0	0		104.15	99.9		243.15	418.15	0	0	0	1	0	0	0	0	0	0	19		5
Polyvinylpyrrolidone	PVP	styrene	55	2500	443	1	0	0	0	0	0		104.15	99.9		243.15	418.15	0	0	0	1	0	0	0	0	0	0	19		5
Polyvinylpyrrolidone	PVP	styrene	8	2500	443	1	0	0	0	0	0		104.15	99.9		243.15	418.15	0	0	0	1	0	0	0	0	0	0	19		5
Polyvinylpyrrolidone	PVP	1, 2, dichloroethane	25	2500	443	1	0	0	0	0	0		98.96	99.8	3.5	237.45	356.62	0	0	0	0	0	0	0	0	0	1	9.8		100
Polyvinylpyrrolidone	PVP	1, 2, dichloroethane	55	2500	443	1	0	0	0	0	0		98.96	99.8	3.5	237.45	356.62	0	0	0	0	0	0	0	0	0	1	9.8		100
Polyvinylpyrrolidone	PVP	1, 2, dichloroethane	8	2500	443	1	0	0	0	0	0		98.96	99.8	3.5	237.45	356.62	0	0	0	0	0	0	0	0	0	1	9.8		100
Polyeethylene oxide	PEO	Water	25	1000000	225	0	1	0	0	0	0	20.8	18.02	100	10.2	273.15	373.15	1	0	0	0	0	0	0	0	0	0	47.8	27	17.1	2
Polyeethylene oxide	PEO	Water	55	1000000	225	0	1	0	0	0	0	20.8	18.02	100	10.2	273.15	373.15	1	0	0	0	0	0	0	0	0	0	47.8	27	17.1	2
Polyeethylene oxide	PEO	Water	8	1000000	225	0	1	0	0	0	0	20.8	18.02	100	10.2	273.15	373.15	1	0	0	0	0	0	0	0	0	0	47.8	27	17.1	2
Polyeethylene oxide	PEO	m-cresol	25	1000000	225	0	1	0	0	0	0	20.8	108.14	99		282.15	476.15	1	1	0	1	0	0	0	0	0	0	27.2	6.4	1	2
Polyeethylene oxide	PEO	m-cresol	55	1000000	225	0	1	0	0	0	0	20.8	108.14	99		282.15	476.15	1	1	0	1	0	0	0	0	0	0	27.2	6.4	1	2
Polyeethylene oxide	PEO	m-cresol	8	1000000	225	0	1	0	0	0	0	20.8	108.14	99		282.15	476.15	1	1	0	1	0	0	0	0	0	0	27.2	6.4	1	2
Polyeethylene oxide	PEO	Methanol	25	1000000	225	0	1	0	0	0	0	20.8	32.04	99.8	5.1	175.15	337.85	1	1	0	0	0	0	0	0	0	0	29.6	8.8	96	0
Polyeethylene oxide	PEO	Methanol	55	1000000	225	0	1	0	0	0	0	20.8	32.04	99.8	5.1	175.15	337.85	1	1	0	0	0	0	0	0	0	0	29.6	8.8	96	1
Polyeethylene oxide	PEO	Methanol	8	1000000	225	0	1	0	0	0	0	20.8	32.04	99.8	5.1	175.15	337.85	1	1	0	0	0	0	0	0	0	0	29.6	8.8	96	0
Polyeethylene oxide	PEO	Ethanol	25	1000000	225	0	1	0	0	0	0	20.8	46.07	90	4.3	159.05	351.65	1	1	0	0	0	0	0	0	0	0	26.5	5.7	44	0
Polyeethylene oxide	PEO	Ethanol	55	1000000	225	0	1	0	0	0	0	20.8	46.07	90	4.3	159.05	351.65	1	1	0	0	0	0	0	0	0	0	26.5	5.7	44	1
Polyeethylene oxide	PEO	Ethanol	8	1000000	225	0	1	0	0	0	0	20.8	46.07	90	4.3	159.05	351.65	1	1	0	0	0	0	0	0	0	0	26.5	5.7	44	0
Polyeethylene oxide	PEO	Isopropylalcohol	25	1000000	225	0	1	0	0	0	0	20.8	60.1	99.9	3.9	183.65	354.15	1	1	0	0	0	0	0	0	0	0	23.5	2.7	43	0
Polyeethylene oxide	PEO	Isopropylalcohol	55	1000000	225	0	1	0	0	0	0	20.8	60.1	99.9	3.9	183.65	354.15	1	1	0	0	0	0	0	0	0	0	23.5	2.7	43	2
Polyeethylene oxide	PEO	Isopropylalcohol	8	1000000	225	0	1	0	0	0	0	20.8	60.1	99.9	3.9	183.65	354.15	1	1	0	0	0	0	0	0	0	0	23.5	2.7	43	0
Polyeethylene oxide	PEO	n-butanol	25	1000000	225	0	1	0	0	0	0	20.8	74.121	99	3.9	184.15	390.75	1	1	0	0	0	0	0	0	0	0	23.1	2.3	5.03	0
Polyeethylene oxide	PEO	n-butanol	55	1000000	225	0	1	0	0	0	0	20.8	74.121	99	3.9	184.15	390.75	1	1	0	0	0	0	0	0	0	0	23.1	2.3	5.03	2
Polyeethylene oxide	PEO	n-butanol	8	1000000	225	0	1	0	0	0	0	20.8	74.121	99	3.9	184.15	390.75	1	1	0	0	0	0	0	0	0	0	23.1	2.3	5.03	0
Polyeethylene oxide	PEO	Acetic acid	25	1000000	225	0	1	0	0	0	0	20.8	60.052	99.7	6.2	290.15	391.15	1	0	1	0	0	0	0	0	0	0	21.4	0.6	11.4	2
Polyeethylene oxide	PEO	Acetic acid	55	1000000	225	0	1	0	0	0	0	20.8	60.052	99.7	6.2	290.15	391.15	1	0	1	0	0	0	0	0	0	0	21.4	0.6	11.4	2
Polyeethylene oxide	PEO	Acetic acid	8	1000000	225	0	1	0	0	0	0	20.8	60.052	99.7	6.2	290.15	391.15	1	0	1	0	0	0	0	0	0	0	21.4	0.6	11.4	2
Polyeethylene oxide	PEO	Trifluoroethanol	25	1000000	225	0	1	0	0	0	0	20.8	100.04	99.8		228.15	351.65	1	1	0	0	0	0	0	0	0	1		20.8	70
Polyeethylene oxide	PEO	Trifluoroethanol	55	1000000	225	0	1	0	0	0	0	20.8	100.04	99.8		228.15	351.65	1	1	0	0	0	0	0	0	0	1		20.8	70
Polyeethylene oxide	PEO	Trifluoroethanol	8	1000000	225	0	1	0	0	0	0	20.8	100.04	99.8		228.15	351.65	1	1	0	0	0	0	0	0	0	1		20.8	70
Polyeethylene oxide	PEO	Nitrobenzene	25	1000000	225	0	1	0	0	0	0	20.8	123.11	99	4.5	278.65	422.15	2	0	0	1	0	1	0	0	0	0	22.2	1.4	1	0
Polyeethylene oxide	PEO	Nitrobenzene	55	1000000	225	0	1	0	0	0	0	20.8	123.11	99	4.5	278.65	422.15	2	0	0	1	0	1	0	0	0	0	22.2	1.4	1	2
Polyeethylene oxide	PEO	Nitrobenzene	8	1000000	225	0	1	0	0	0	0	20.8	123.11	99	4.5	278.65	422.15	2	0	0	1	0	1	0	0	0	0	22.2	1.4	1	2
Polyeethylene oxide	PEO	Chlorobenzene	25	1000000	225	0	1	0	0	0	0	20.8	112.56	99	2.7	228.15	404.15	2	0	0	1	0	0	0	0	0	1	19.6	1.2	11.8	2
Polyeethylene oxide	PEO	Chlorobenzene	55	1000000	225	0	1	0	0	0	0	20.8	112.56	99	2.7	228.15	404.15	2	0	0	1	0	0	0	0	0	1	19.6	1.2	11.8	2
Polyeethylene oxide	PEO	Chlorobenzene	8	1000000	225	0	1	0	0	0	0	20.8	112.56	99	2.7	228.15	404.15	2	0	0	1	0	0	0	0	0	1	19.6	1.2	11.8	0
Polyeethylene oxide	PEO	NMP	25	1000000	225	0	1	0	0	0	0	20.8	99.133	99	6.7	249.15	475.15	2	0	0	0	1	1	0	0	0	0	22.96	2.16	0.342	0
Polyeethylene oxide	PEO	NMP	55	1000000	225	0	1	0	0	0	0	20.8	99.133	99	6.7	249.15	475.15	2	0	0	0	1	1	0	0	0	0	22.96	2.16	0.342	2
Polyeethylene oxide	PEO	NMP	8	1000000	225	0	1	0	0	0	0	20.8	99.133	99	6.7	249.15	475.15	2	0	0	0	1	1	0	0	0	0	22.96	2.16	0.342	0
Polyeethylene oxide	PEO	DMAc	25	1000000	225	0	1	0	0	0	0	20.8	87.12	99	6.5	253.15	438.65	2	0	0	0	1	1	0	0	0	0	22.771	1.971	1.28	0
Polyeethylene oxide	PEO	DMAc	55	1000000	225	0	1	0	0	0	0	20.8	87.12	99	6.5	253.15	438.65	2	0	0	0	1	1	0	0	0	0	22.771	1.971	1.28	2
Polyeethylene oxide	PEO	DMAc	8	1000000	225	0	1	0	0	0	0	20.8	87.12	99	6.5	253.15	438.65	2	0	0	0	1	1	0	0	0	0	22.771	1.971	1.28	0
Polyeethylene oxide	PEO	DMSO	25	1000000	225	0	1	0	0	0	0	20.8	78.13	99.9	7.2	291.55	462.15	2	0	0	0	0	0	1	0	0	0	26.7	5.9	0.413	0
Polyeethylene oxide	PEO	DMSO	55	1000000	225	0	1	0	0	0	0	20.8	78.13	99.9	7.2	291.55	462.15	2	0	0	0	0	0	1	0	0	0	26.7	5.9	0.413	2
Polyeethylene oxide	PEO	DMSO	8	1000000	225	0	1	0	0	0	0	20.8	78.13	99.9	7.2	291.55	462.15	2	0	0	0	0	0	1	0	0	0	26.7	5.9	0.413	-1
Polyeethylene oxide	PEO	DMF	25	1000000	225	0	1	0	0	0	0	20.8	73.09	99.8	6.4	212.15	426.15	2	0	0	0	1	1	0	0	0	0	24.86	4.06	2.7	0
Polyeethylene oxide	PEO	DMF	55	1000000	225	0	1	0	0	0	0	20.8	73.09	99.8	6.4	212.15	426.15	2	0	0	0	1	1	0	0	0	0	24.86	4.06	2.7	0
Polyeethylene oxide	PEO	DMF	8	1000000	225	0	1	0	0	0	0	20.8	73.09	99.8	6.4	212.15	426.15	2	0	0	0	1	1	0	0	0	0	24.86	4.06	2.7	-1
Polyeethylene oxide	PEO	Acetonitrile	25	1000000	225	0	1	0	0	0	0	20.8	41.05	99.5	5.1	227.45	354.75	2	0	0	0	0	1	0	0	0	0	24.35	3.55	73	2
Polyeethylene oxide	PEO	Acetonitrile	55	1000000	225	0	1	0	0	0	0	20.8	41.05	99.5	5.1	227.45	354.75	2	0	0	0	0	1	0	0	0	0	24.35	3.55	73	2
Polyeethylene oxide	PEO	Acetonitrile	8	1000000	225	0	1	0	0	0	0	20.8	41.05	99.5	5.1	227.45	354.75	2	0	0	0	0	1	0	0	0	0	24.35	3.55	73	2
Polyeethylene oxide	PEO	Acetone	25	1000000	225	0	1	0	0	0	0	20.8	58.08	99	5.1	178.15	329.15	2	0	0	0	1	0	0	0	0	0	20	0.8	185.3	0
Polyeethylene oxide	PEO	Acetone	55	1000000	225	0	1	0	0	0	0	20.8	58.08	99	5.1	178.15	329.15	2	0	0	0	1	0	0	0	0	0	20	0.8	185.3	2
Polyeethylene oxide	PEO	Acetone	8	1000000	225	0	1	0	0	0	0	20.8	58.08	99	5.1	178.15	329.15	2	0	0	0	1	0	0	0	0	0	20	0.8	185.3	0
Polyeethylene oxide	PEO	DCM	25	1000000	225	0	1	0	0	0	0	20.8	84.93	99	3.1	178.15	313.15	2	0	0	0	0	0	0	0	0	1		20.8	350	2
Polyeethylene oxide	PEO	DCM	55	1000000	225	0	1	0	0	0	0	20.8	84.93	99	3.1	178.15	313.15	2	0	0	0	0	0	0	0	0	1		20.8	350	2
Polyeethylene oxide	PEO	DCM	8	1000000	225	0	1	0	0	0	0	20.8	84.93	99	3.1	178.15	313.15	2	0	0	0	0	0	0	0	0	1		20.8	350	0
Polyeethylene oxide	PEO	THF	25	1000000	225	0	1	0	0	0	0	20.8	72.11	99	4	164.71	338.15	2	0	0	0	0	0	0	1	0	0	19.4	1.4	127.5	0
Polyeethylene oxide	PEO	THF	55	1000000	225	0	1	0	0	0	0	20.8	72.11	99	4	164.71	338.15	2	0	0	0	0	0	0	1	0	0	19.4	1.4	127.5	0
Polyeethylene oxide	PEO	THF	8	1000000	225	0	1	0	0	0	0	20.8	72.11	99	4	164.71	338.15	2	0	0	0	0	0	0	1	0	0	19.4	1.4	127.5	0
Polyeethylene oxide	PEO	Ethyl Acetate	25	1000000	225	0	1	0	0	0	0	20.8	88.11	99.5	4.4	190.15	350.25	2	0	0	0	0	0	0	0	1	0	18.1	2.7	69.8	0
Polyeethylene oxide	PEO	Ethyl Acetate	55	1000000	225	0	1	0	0	0	0	20.8	88.11	99.5	4.4	190.15	350.25	2	0	0	0	0	0	0	0	1	0	18.1	2.7	69.8	2
Polyeethylene oxide	PEO	Ethyl Acetate	8	1000000	225	0	1	0	0	0	0	20.8	88.11	99.5	4.4	190.15	350.25	2	0	0	0	0	0	0	0	1	0	18.1	2.7	69.8	0
Polyeethylene oxide	PEO	1,2,4-trichlorobenzene	25	1000000	225	0	1	0	0	0	0	20.8	181.45	99		290.15	486.65	2	0	0	0	0	0	0	0	0	1	9.9	10.9	0.195
Polyeethylene oxide	PEO	1,2,4-trichlorobenzene	55	1000000	225	0	1	0	0	0	0	20.8	181.45	99		290.15	486.65	2	0	0	0	0	0	0	0	0	1	9.9	10.9	0.195
Polyeethylene oxide	PEO	1,2,4-trichlorobenzene	8	1000000	225	0	1	0	0	0	0	20.8	181.45	99		290.15	486.65	2	0	0	0	0	0	0	0	0	1	9.9	10.9	0.195
Polyeethylene oxide	PEO	1,4-dioxane	25	1000000	225	0	1	0	0	0	0	20.8	88.11	99	4.8	285.15	374.15	0	0	0	0	0	0	0	1	0	0	20.45	0.35	30.8	0
Polyeethylene oxide	PEO	1,4-dioxane	55	1000000	225	0	1	0	0	0	0	20.8	88.11	99	4.8	285.15	374.15	0	0	0	0	0	0	0	1	0	0	20.45	0.35	30.8	2
Polyeethylene oxide	PEO	1,4-dioxane	8	1000000	225	0	1	0	0	0	0	20.8	88.11	99	4.8	285.15	374.15	0	0	0	0	0	0	0	1	0	0	20.45	0.35	30.8	0
Polyeethylene oxide	PEO	Chloroform	25	1000000	225	0	1	0	0	0	0	20.8	119.38	99.8	4.1	209.15	334.35	0	0	0	0	0	0	0	0	0	1	19	1.8	157.5	2
Polyeethylene oxide	PEO	Chloroform	55	1000000	225	0	1	0	0	0	0	20.8	119.38	99.8	4.1	209.15	334.35	0	0	0	0	0	0	0	0	0	1	19	1.8	157.5	2
Polyeethylene oxide	PEO	Chloroform	8	1000000	225	0	1	0	0	0	0	20.8	119.38	99.8	4.1	209.15	334.35	0	0	0	0	0	0	0	0	0	1	19	1.8	157.5	2
Polyeethylene oxide	PEO	Diethyl ether	25	1000000	225	0	1	0	0	0	0	20.8	74.12	99.9	2.8	157.15	307.75	0	0	0	0	0	0	0	1	0	0	15.8	5	422	0
Polyeethylene oxide	PEO	Diethyl ether	55	1000000	225	0	1	0	0	0	0	20.8	74.12	99.9	2.8	157.15	307.75	0	0	0	0	0	0	0	1	0	0	15.8	5	422	0
Polyeethylene oxide	PEO	Diethyl ether	8	1000000	225	0	1	0	0	0	0	20.8	74.12	99.9	2.8	157.15	307.75	0	0	0	0	0	0	0	1	0	0	15.8	5	422	0
Polyeethylene oxide	PEO	Toluene	25	1000000	225	0	1	0	0	0	0	20.8	92.14	99.8	2.4	180.15	383.65	0	0	0	1	0	0	0	0	0	0	18.2	2.6	23.2	0
Polyeethylene oxide	PEO	Toluene	55	1000000	225	0	1	0	0	0	0	20.8	92.14	99.8	2.4	180.15	383.65	0	0	0	1	0	0	0	0	0	0	18.2	2.6	23.2	2
Polyeethylene oxide	PEO	Toluene	8	1000000	225	0	1	0	0	0	0	20.8	92.14	99.8	2.4	180.15	383.65	0	0	0	1	0	0	0	0	0	0	18.2	2.6	23.2	0
Polyeethylene oxide	PEO	Benzene	25	1000000	225	0	1	0	0	0	0	20.8	78.11	99.9	2.7	278.65	353.15	0	0	0	0	0	0	0	0	0	0	18.7	2.1	75
Polyeethylene oxide	PEO	Benzene	55	1000000	225	0	1	0	0	0	0	20.8	78.11	99.9	2.7	278.65	353.15	0	0	0	0	0	0	0	0	0	0	18.7	2.1	75
Polyeethylene oxide	PEO	Benzene	8	1000000	225	0	1	0	0	0	0	20.8	78.11	99.9	2.7	278.65	353.15	0	0	0	0	0	0	0	0	0	0	18.7	2.1	75
Polyeethylene oxide	PEO	n-hexane	25	1000000	225	0	1	0	0	0	0	20.8	86.18	99	0.1	177.8	338.15	0	0	0	0	0	0	0	0	0	0	14.9	5.9	75	0
Polyeethylene oxide	PEO	n-hexane	55	1000000	225	0	1	0	0	0	0	20.8	86.18	99	0.1	177.8	338.15	0	0	0	0	0	0	0	0	0	0	14.9	5.9	75	0
Polyeethylene oxide	PEO	n-hexane	8	1000000	225	0	1	0	0	0	0	20.8	86.18	99	0.1	177.8	338.15	0	0	0	0	0	0	0	0	0	0	14.9	5.9	75	0
Polyeethylene oxide	PEO	Pertoleum ether	25	1000000	225	0	1	0	0	0	0	20.8	86.18	99	0.1	200.15	320.65	0	0	0	0	0	0	0	0	0	0		20.8	40
Polyeethylene oxide	PEO	Pertoleum ether	55	1000000	225	0	1	0	0	0	0	20.8	86.18	99	0.1	200.15	320.65	0	0	0	0	0	0	0	0	0	0		20.8	40
Polyeethylene oxide	PEO	Pertoleum ether	8	1000000	225	0	1	0	0	0	0	20.8	86.18	99	0.1	200.15	320.65	0	0	0	0	0	0	0	0	0	0		20.8	40
Polyeethylene oxide	PEO	carbon disulfide	25	1000000	225	0	1	0	0	0	0	20.8	76.14	99.9		197.15	315.35	0	0	0	0	0	0	1	0	0	0	20.5	0.3	205.5
Polyeethylene oxide	PEO	carbon disulfide	55	1000000	225	0	1	0	0	0	0	20.8	76.14	99.9		197.15	315.35	0	0	0	0	0	0	1	0	0	0	20.5	0.3	205.5
Polyeethylene oxide	PEO	carbon disulfide	8	1000000	225	0	1	0	0	0	0	20.8	76.14	99.9		197.15	315.35	0	0	0	0	0	0	1	0	0	0	20.5	0.3	205.5
Polyeethylene oxide	PEO	Heptane	25	1000000	225	0	1	0	0	0	0	20.8	100.23	99	0.1	182.55	371.55	0	0	0	0	0	0	0	0	0	0	15.3	5.5	35.5
Polyeethylene oxide	PEO	Heptane	55	1000000	225	0	1	0	0	0	0	20.8	100.23	99	0.1	182.55	371.55	0	0	0	0	0	0	0	0	0	0	15.3	5.5	35.5
Polyeethylene oxide	PEO	Heptane	8	1000000	225	0	1	0	0	0	0	20.8	100.23	99	0.1	182.55	371.55	0	0	0	0	0	0	0	0	0	0	15.3	5.5	35.5
Polyeethylene oxide	PEO	Decaline	25	1000000	225	0	1	0	0	0	0	20.8	138.25	99		148.15	463.15	0	0	0	0	0	0	0	0	0	0	8.7	12.1	0.798	0
Polyeethylene oxide	PEO	Decaline	55	1000000	225	0	1	0	0	0	0	20.8	138.25	99		148.15	463.15	0	0	0	0	0	0	0	0	0	0	8.7	12.1	0.798	0
Polyeethylene oxide	PEO	Decaline	8	1000000	225	0	1	0	0	0	0	20.8	138.25	99		148.15	463.15	0	0	0	0	0	0	0	0	0	0	8.7	12.1	0.798	0
Polyeethylene oxide	PEO	Pentane	25	1000000	225	0	1	0	0	0	0	20.8	72.15	99	0	143.35	309.25	0	0	0	0	0	0	0	0	0	0	14.5	6.3	514
Polyeethylene oxide	PEO	Pentane	55	1000000	225	0	1	0	0	0	0	20.8	72.15	99	0	143.35	309.25	0	0	0	0	0	0	0	0	0	0	14.5	6.3	514
Polyeethylene oxide	PEO	Pentane	8	1000000	225	0	1	0	0	0	0	20.8	72.15	99	0	143.35	309.25	0	0	0	0	0	0	0	0	0	0	14.5	6.3	514
Polyeethylene oxide	PEO	xylene	25	1000000	225	0	1	0	0	0	0	20.8	106.16	99	2.5	236.623	412.15	0	0	0	0	0	0	0	0	0	0	18	2.8	6.15
Polyeethylene oxide	PEO	xylene	55	1000000	225	0	1	0	0	0	0	20.8	106.16	99	2.5	236.623	412.15	0	0	0	0	0	0	0	0	0	0	18	2.8	6.15
Polyeethylene oxide	PEO	xylene	8	1000000	225	0	1	0	0	0	0	20.8	106.16	99	2.5	236.623	412.15	0	0	0	0	0	0	0	0	0	0	18	2.8	6.15
Polyeethylene oxide	PEO	styrene	25	1000000	225	0	1	0	0	0	0	20.8	104.15	99.9		243.15	418.15	0	0	0	1	0	0	0	0	0	0	19	1.8	5
Polyeethylene oxide	PEO	styrene	55	1000000	225	0	1	0	0	0	0	20.8	104.15	99.9		243.15	418.15	0	0	0	1	0	0	0	0	0	0	19	1.8	5
Polyeethylene oxide	PEO	styrene	8	1000000	225	0	1	0	0	0	0	20.8	104.15	99.9		243.15	418.15	0	0	0	1	0	0	0	0	0	0	19	1.8	5
Polyeethylene oxide	PEO	1, 2, dichloroethane	25	1000000	225	0	1	0	0	0	0	20.8	98.96	99.8	3.5	237.45	356.62	0	0	0	0	0	0	0	0	0	1	9.8	11	100
Polyeethylene oxide	PEO	1, 2, dichloroethane	55	1000000	225	0	1	0	0	0	0	20.8	98.96	99.8	3.5	237.45	356.62	0	0	0	0	0	0	0	0	0	1	9.8	11	100
Polyeethylene oxide	PEO	1, 2, dichloroethane	8	1000000	225	0	1	0	0	0	0	20.8	98.96	99.8	3.5	237.45	356.62	0	0	0	0	0	0	0	0	0	1	9.8	11	100
Poly (vinylidene fluoride)	PVDF	Water	25	534000	238.15	0	0	0	0	1	0	17.5	18.02	100	10.2	273.15	373.15	1	0	0	0	0	0	0	0	0	0	47.8	30.3	17.1	0
Poly (vinylidene fluoride)	PVDF	Water	55	534000	238.15	0	0	0	0	1	0	17.5	18.02	100	10.2	273.15	373.15	1	0	0	0	0	0	0	0	0	0	47.8	30.3	17.1	0
Poly (vinylidene fluoride)	PVDF	Water	8	534000	238.15	0	0	0	0	1	0	17.5	18.02	100	10.2	273.15	373.15	1	0	0	0	0	0	0	0	0	0	47.8	30.3	17.1	0
Poly (vinylidene fluoride)	PVDF	m-cresol	25	534000	238.15	0	0	0	0	1	0	17.5	108.14	99		282.15	476.15	1	1	0	1	0	0	0	0	0	0	27.2	9.7	1	2
Poly (vinylidene fluoride)	PVDF	m-cresol	55	534000	238.15	0	0	0	0	1	0	17.5	108.14	99		282.15	476.15	1	1	0	1	0	0	0	0	0	0	27.2	9.7	1	0
Poly (vinylidene fluoride)	PVDF	m-cresol	8	534000	238.15	0	0	0	0	1	0	17.5	108.14	99		282.15	476.15	1	1	0	1	0	0	0	0	0	0	27.2	9.7	1	2
Poly (vinylidene fluoride)	PVDF	Methanol	25	534000	238.15	0	0	0	0	1	0	17.5	32.04	99.8	5.1	175.15	337.85	1	1	0	0	0	0	0	0	0	0	29.6	12.1	96	0
Poly (vinylidene fluoride)	PVDF	Methanol	55	534000	238.15	0	0	0	0	1	0	17.5	32.04	99.8	5.1	175.15	337.85	1	1	0	0	0	0	0	0	0	0	29.6	12.1	96	0
Poly (vinylidene fluoride)	PVDF	Methanol	8	534000	238.15	0	0	0	0	1	0	17.5	32.04	99.8	5.1	175.15	337.85	1	1	0	0	0	0	0	0	0	0	29.6	12.1	96	0
Poly (vinylidene fluoride)	PVDF	Ethanol	25	534000	238.15	0	0	0	0	1	0	17.5	46.07	90	4.3	159.05	351.65	1	1	0	0	0	0	0	0	0	0	26.5	9	44	0
Poly (vinylidene fluoride)	PVDF	Ethanol	55	534000	238.15	0	0	0	0	1	0	17.5	46.07	90	4.3	159.05	351.65	1	1	0	0	0	0	0	0	0	0	26.5	9	44	0
Poly (vinylidene fluoride)	PVDF	Ethanol	8	534000	238.15	0	0	0	0	1	0	17.5	46.07	90	4.3	159.05	351.65	1	1	0	0	0	0	0	0	0	0	26.5	9	44	0
Poly (vinylidene fluoride)	PVDF	Isopropylalcohol	25	534000	238.15	0	0	0	0	1	0	17.5	60.1	99.9	3.9	183.65	354.15	1	1	0	0	0	0	0	0	0	0	23.5	6	43	0
Poly (vinylidene fluoride)	PVDF	Isopropylalcohol	55	534000	238.15	0	0	0	0	1	0	17.5	60.1	99.9	3.9	183.65	354.15	1	1	0	0	0	0	0	0	0	0	23.5	6	43	0
Poly (vinylidene fluoride)	PVDF	Isopropylalcohol	8	534000	238.15	0	0	0	0	1	0	17.5	60.1	99.9	3.9	183.65	354.15	1	1	0	0	0	0	0	0	0	0	23.5	6	43	0
Poly (vinylidene fluoride)	PVDF	n-butanol	25	534000	238.15	0	0	0	0	1	0	17.5	74.121	99	3.9	184.15	390.75	1	1	0	0	0	0	0	0	0	0	23.1	5.6	5.03	2
Poly (vinylidene fluoride)	PVDF	n-butanol	55	534000	238.15	0	0	0	0	1	0	17.5	74.121	99	3.9	184.15	390.75	1	1	0	0	0	0	0	0	0	0	23.1	5.6	5.03	0
Poly (vinylidene fluoride)	PVDF	n-butanol	8	534000	238.15	0	0	0	0	1	0	17.5	74.121	99	3.9	184.15	390.75	1	1	0	0	0	0	0	0	0	0	23.1	5.6	5.03	2
Poly (vinylidene fluoride)	PVDF	Acetic acid	25	534000	238.15	0	0	0	0	1	0	17.5	60.052	99.7	6.2	290.15	391.15	1	0	1	0	0	0	0	0	0	0	21.4	3.9	11.4	0
Poly (vinylidene fluoride)	PVDF	Acetic acid	55	534000	238.15	0	0	0	0	1	0	17.5	60.052	99.7	6.2	290.15	391.15	1	0	1	0	0	0	0	0	0	0	21.4	3.9	11.4	0
Poly (vinylidene fluoride)	PVDF	Acetic acid	8	534000	238.15	0	0	0	0	1	0	17.5	60.052	99.7	6.2	290.15	391.15	1	0	1	0	0	0	0	0	0	0	21.4	3.9	11.4	0
Poly (vinylidene fluoride)	PVDF	Trifluoroethanol	25	534000	238.15	0	0	0	0	1	0	17.5	100.04	99.8		228.15	351.65	1	1	0	0	0	0	0	0	0	1		17.5	70	0
Poly (vinylidene fluoride)	PVDF	Trifluoroethanol	55	534000	238.15	0	0	0	0	1	0	17.5	100.04	99.8		228.15	351.65	1	1	0	0	0	0	0	0	0	1		17.5	70	0
Poly (vinylidene fluoride)	PVDF	Trifluoroethanol	8	534000	238.15	0	0	0	0	1	0	17.5	100.04	99.8		228.15	351.65	1	1	0	0	0	0	0	0	0	1		17.5	70	0
Poly (vinylidene fluoride)	PVDF	Nitrobenzene	25	534000	238.15	0	0	0	0	1	0	17.5	123.11	99	4.5	278.65	422.15	2	0	0	1	0	1	0	0	0	0	22.2	4.7	1	2
Poly (vinylidene fluoride)	PVDF	Nitrobenzene	55	534000	238.15	0	0	0	0	1	0	17.5	123.11	99	4.5	278.65	422.15	2	0	0	1	0	1	0	0	0	0	22.2	4.7	1	0
Poly (vinylidene fluoride)	PVDF	Nitrobenzene	8	534000	238.15	0	0	0	0	1	0	17.5	123.11	99	4.5	278.65	422.15	2	0	0	1	0	1	0	0	0	0	22.2	4.7	1	0
Poly (vinylidene fluoride)	PVDF	Chlorobenzene	25	534000	238.15	0	0	0	0	1	0	17.5	112.56	99	2.7	228.15	404.15	2	0	0	1	0	0	0	0	0	1	19.6	2.1	11.8	0
Poly (vinylidene fluoride)	PVDF	Chlorobenzene	55	534000	238.15	0	0	0	0	1	0	17.5	112.56	99	2.7	228.15	404.15	2	0	0	1	0	0	0	0	0	1	19.6	2.1	11.8	0
Poly (vinylidene fluoride)	PVDF	Chlorobenzene	8	534000	238.15	0	0	0	0	1	0	17.5	112.56	99	2.7	228.15	404.15	2	0	0	1	0	0	0	0	0	1	19.6	2.1	11.8
Poly (vinylidene fluoride)	PVDF	NMP	25	534000	238.15	0	0	0	0	1	0	17.5	99.133	99	6.7	249.15	475.15	2	0	0	0	1	1	0	0	0	0	22.96	5.46	0.342	2
Poly (vinylidene fluoride)	PVDF	NMP	55	534000	238.15	0	0	0	0	1	0	17.5	99.133	99	6.7	249.15	475.15	2	0	0	0	1	1	0	0	0	0	22.96	5.46	0.342	2
Poly (vinylidene fluoride)	PVDF	NMP	8	534000	238.15	0	0	0	0	1	0	17.5	99.133	99	6.7	249.15	475.15	2	0	0	0	1	1	0	0	0	0	22.96	5.46	0.342	2
Poly (vinylidene fluoride)	PVDF	DMAc	25	534000	238.15	0	0	0	0	1	0	17.5	87.12	99	6.5	253.15	438.65	2	0	0	0	1	1	0	0	0	0	22.771	5.271	1.28	2
Poly (vinylidene fluoride)	PVDF	DMAc	55	534000	238.15	0	0	0	0	1	0	17.5	87.12	99	6.5	253.15	438.65	2	0	0	0	1	1	0	0	0	0	22.771	5.271	1.28	2
Poly (vinylidene fluoride)	PVDF	DMAc	8	534000	238.15	0	0	0	0	1	0	17.5	87.12	99	6.5	253.15	438.65	2	0	0	0	1	1	0	0	0	0	22.771	5.271	1.28	2
Poly (vinylidene fluoride)	PVDF	DMSO	25	534000	238.15	0	0	0	0	1	0	17.5	78.13	99.9	7.2	291.55	462.15	2	0	0	0	0	0	1	0	0	0	26.7	9.2	0.413	2
Poly (vinylidene fluoride)	PVDF	DMSO	55	534000	238.15	0	0	0	0	1	0	17.5	78.13	99.9	7.2	291.55	462.15	2	0	0	0	0	0	1	0	0	0	26.7	9.2	0.413	2
Poly (vinylidene fluoride)	PVDF	DMSO	8	534000	238.15	0	0	0	0	1	0	17.5	78.13	99.9	7.2	291.55	462.15	2	0	0	0	0	0	1	0	0	0	26.7	9.2	0.413	0
Poly (vinylidene fluoride)	PVDF	DMF	25	534000	238.15	0	0	0	0	1	0	17.5	73.09	99.8	6.4	212.15	426.15	2	0	0	0	1	1	0	0	0	0	24.86	7.36	2.7	2
Poly (vinylidene fluoride)	PVDF	DMF	55	534000	238.15	0	0	0	0	1	0	17.5	73.09	99.8	6.4	212.15	426.15	2	0	0	0	1	1	0	0	0	0	24.86	7.36	2.7	2
Poly (vinylidene fluoride)	PVDF	DMF	8	534000	238.15	0	0	0	0	1	0	17.5	73.09	99.8	6.4	212.15	426.15	2	0	0	0	1	1	0	0	0	0	24.86	7.36	2.7	2
Poly (vinylidene fluoride)	PVDF	Acetonitrile	25	534000	238.15	0	0	0	0	1	0	17.5	41.05	99.5	5.1	227.45	354.75	2	0	0	0	0	1	0	0	0	0	24.35	6.85	73	0
Poly (vinylidene fluoride)	PVDF	Acetonitrile	55	534000	238.15	0	0	0	0	1	0	17.5	41.05	99.5	5.1	227.45	354.75	2	0	0	0	0	1	0	0	0	0	24.35	6.85	73	2
Poly (vinylidene fluoride)	PVDF	Acetonitrile	8	534000	238.15	0	0	0	0	1	0	17.5	41.05	99.5	5.1	227.45	354.75	2	0	0	0	0	1	0	0	0	0	24.35	6.85	73	0
Poly (vinylidene fluoride)	PVDF	Acetone	25	534000	238.15	0	0	0	0	1	0	17.5	58.08	99	5.1	178.15	329.15	2	0	0	0	1	0	0	0	0	0	20	2.5	185.3	2
Poly (vinylidene fluoride)	PVDF	Acetone	55	534000	238.15	0	0	0	0	1	0	17.5	58.08	99	5.1	178.15	329.15	2	0	0	0	1	0	0	0	0	0	20	2.5	185.3	2
Poly (vinylidene fluoride)	PVDF	Acetone	8	534000	238.15	0	0	0	0	1	0	17.5	58.08	99	5.1	178.15	329.15	2	0	0	0	1	0	0	0	0	0	20	2.5	185.3	0
Poly (vinylidene fluoride)	PVDF	DCM	25	534000	238.15	0	0	0	0	1	0	17.5	84.93	99	3.1	178.15	313.15	2	0	0	0	0	0	0	0	0	1		17.5	350	0
Poly (vinylidene fluoride)	PVDF	DCM	55	534000	238.15	0	0	0	0	1	0	17.5	84.93	99	3.1	178.15	313.15	2	0	0	0	0	0	0	0	0	1		17.5	350	2
Poly (vinylidene fluoride)	PVDF	DCM	8	534000	238.15	0	0	0	0	1	0	17.5	84.93	99	3.1	178.15	313.15	2	0	0	0	0	0	0	0	0	1		17.5	350	2
Poly (vinylidene fluoride)	PVDF	THF	25	534000	238.15	0	0	0	0	1	0	17.5	72.11	99	4	164.71	338.15	2	0	0	0	0	0	0	1	0	0	19.4	1.9	127.5
Poly (vinylidene fluoride)	PVDF	THF	55	534000	238.15	0	0	0	0	1	0	17.5	72.11	99	4	164.71	338.15	2	0	0	0	0	0	0	1	0	0	19.4	1.9	127.5	2
Poly (vinylidene fluoride)	PVDF	THF	8	534000	238.15	0	0	0	0	1	0	17.5	72.11	99	4	164.71	338.15	2	0	0	0	0	0	0	1	0	0	19.4	1.9	127.5	2
Poly (vinylidene fluoride)	PVDF	Ethyl Acetate	25	534000	238.15	0	0	0	0	1	0	17.5	88.11	99.5	4.4	190.15	350.25	2	0	0	0	0	0	0	0	1	0	18.1	0.6	69.8	2
Poly (vinylidene fluoride)	PVDF	Ethyl Acetate	55	534000	238.15	0	0	0	0	1	0	17.5	88.11	99.5	4.4	190.15	350.25	2	0	0	0	0	0	0	0	1	0	18.1	0.6	69.8	0
Poly (vinylidene fluoride)	PVDF	Ethyl Acetate	8	534000	238.15	0	0	0	0	1	0	17.5	88.11	99.5	4.4	190.15	350.25	2	0	0	0	0	0	0	0	1	0	18.1	0.6	69.8	2
Poly (vinylidene fluoride)	PVDF	1,2,4-trichlorobenzene	25	534000	238.15	0	0	0	0	1	0	17.5	181.45	99		290.15	486.65	2	0	0	0	0	0	0	0	0	1	9.9	7.6	0.195	0
Poly (vinylidene fluoride)	PVDF	1,2,4-trichlorobenzene	55	534000	238.15	0	0	0	0	1	0	17.5	181.45	99		290.15	486.65	2	0	0	0	0	0	0	0	0	1	9.9	7.6	0.195	0
Poly (vinylidene fluoride)	PVDF	1,2,4-trichlorobenzene	8	534000	238.15	0	0	0	0	1	0	17.5	181.45	99		290.15	486.65	2	0	0	0	0	0	0	0	0	1	9.9	7.6	0.195	-1
Poly (vinylidene fluoride)	PVDF	1,4-dioxane	25	534000	238.15	0	0	0	0	1	0	17.5	88.11	99	4.8	285.15	374.15	0	0	0	0	0	0	0	1	0	0	20.45	2.95	30.8	2
Poly (vinylidene fluoride)	PVDF	1,4-dioxane	55	534000	238.15	0	0	0	0	1	0	17.5	88.11	99	4.8	285.15	374.15	0	0	0	0	0	0	0	1	0	0	20.45	2.95	30.8	2
Poly (vinylidene fluoride)	PVDF	1,4-dioxane	8	534000	238.15	0	0	0	0	1	0	17.5	88.11	99	4.8	285.15	374.15	0	0	0	0	0	0	0	1	0	0	20.45	2.95	30.8
Poly (vinylidene fluoride)	PVDF	Chloroform	25	534000	238.15	0	0	0	0	1	0	17.5	119.38	99.8	4.1	209.15	334.35	0	0	0	0	0	0	0	0	0	1	19	1.5	157.5	0
Poly (vinylidene fluoride)	PVDF	Chloroform	55	534000	238.15	0	0	0	0	1	0	17.5	119.38	99.8	4.1	209.15	334.35	0	0	0	0	0	0	0	0	0	1	19	1.5	157.5	3
Poly (vinylidene fluoride)	PVDF	Chloroform	8	534000	238.15	0	0	0	0	1	0	17.5	119.38	99.8	4.1	209.15	334.35	0	0	0	0	0	0	0	0	0	1	19	1.5	157.5	2
Poly (vinylidene fluoride)	PVDF	Diethyl ether	25	534000	238.15	0	0	0	0	1	0	17.5	74.12	99.9	2.8	157.15	307.75	0	0	0	0	0	0	0	1	0	0	15.8	1.7	422	0
Poly (vinylidene fluoride)	PVDF	Diethyl ether	55	534000	238.15	0	0	0	0	1	0	17.5	74.12	99.9	2.8	157.15	307.75	0	0	0	0	0	0	0	1	0	0	15.8	1.7	422	0
Poly (vinylidene fluoride)	PVDF	Diethyl ether	8	534000	238.15	0	0	0	0	1	0	17.5	74.12	99.9	2.8	157.15	307.75	0	0	0	0	0	0	0	1	0	0	15.8	1.7	422	0
Poly (vinylidene fluoride)	PVDF	Toluene	25	534000	238.15	0	0	0	0	1	0	17.5	92.14	99.8	2.4	180.15	383.65	0	0	0	1	0	0	0	0	0	0	18.2	0.7	23.2	0
Poly (vinylidene fluoride)	PVDF	Toluene	55	534000	238.15	0	0	0	0	1	0	17.5	92.14	99.8	2.4	180.15	383.65	0	0	0	1	0	0	0	0	0	0	18.2	0.7	23.2	0
Poly (vinylidene fluoride)	PVDF	Toluene	8	534000	238.15	0	0	0	0	1	0	17.5	92.14	99.8	2.4	180.15	383.65	0	0	0	1	0	0	0	0	0	0	18.2	0.7	23.2	0
Poly (vinylidene fluoride)	PVDF	Benzene	25	534000	238.15	0	0	0	0	1	0	17.5	78.11	99.9	2.7	278.65	353.15	0	0	0	0	0	0	0	0	0	0	18.7	1.2	75
Poly (vinylidene fluoride)	PVDF	Benzene	55	534000	238.15	0	0	0	0	1	0	17.5	78.11	99.9	2.7	278.65	353.15	0	0	0	0	0	0	0	0	0	0	18.7	1.2	75
Poly (vinylidene fluoride)	PVDF	Benzene	8	534000	238.15	0	0	0	0	1	0	17.5	78.11	99.9	2.7	278.65	353.15	0	0	0	0	0	0	0	0	0	0	18.7	1.2	75
Poly (vinylidene fluoride)	PVDF	n-hexane	25	534000	238.15	0	0	0	0	1	0	17.5	86.18	99	0.1	177.8	338.15	0	0	0	0	0	0	0	0	0	0	14.9	2.6	75	0
Poly (vinylidene fluoride)	PVDF	n-hexane	55	534000	238.15	0	0	0	0	1	0	17.5	86.18	99	0.1	177.8	338.15	0	0	0	0	0	0	0	0	0	0	14.9	2.6	75	0
Poly (vinylidene fluoride)	PVDF	n-hexane	8	534000	238.15	0	0	0	0	1	0	17.5	86.18	99	0.1	177.8	338.15	0	0	0	0	0	0	0	0	0	0	14.9	2.6	75	0
Poly (vinylidene fluoride)	PVDF	Pertoleum ether	25	534000	238.15	0	0	0	0	1	0	17.5	86.18	99	0.1	200.15	320.65	0	0	0	0	0	0	0	0	0	0		17.5	40
Poly (vinylidene fluoride)	PVDF	Pertoleum ether	55	534000	238.15	0	0	0	0	1	0	17.5	86.18	99	0.1	200.15	320.65	0	0	0	0	0	0	0	0	0	0		17.5	40
Poly (vinylidene fluoride)	PVDF	Pertoleum ether	8	534000	238.15	0	0	0	0	1	0	17.5	86.18	99	0.1	200.15	320.65	0	0	0	0	0	0	0	0	0	0		17.5	40
Poly (vinylidene fluoride)	PVDF	carbon disulfide	25	534000	238.15	0	0	0	0	1	0	17.5	76.14	99.9		197.15	315.35	0	0	0	0	0	0	1	0	0	0	20.5	3	205.5	0
Poly (vinylidene fluoride)	PVDF	carbon disulfide	55	534000	238.15	0	0	0	0	1	0	17.5	76.14	99.9		197.15	315.35	0	0	0	0	0	0	1	0	0	0	20.5	3	205.5	0
Poly (vinylidene fluoride)	PVDF	carbon disulfide	8	534000	238.15	0	0	0	0	1	0	17.5	76.14	99.9		197.15	315.35	0	0	0	0	0	0	1	0	0	0	20.5	3	205.5	0
Poly (vinylidene fluoride)	PVDF	Heptane	25	534000	238.15	0	0	0	0	1	0	17.5	100.23	99	0.1	182.55	371.55	0	0	0	0	0	0	0	0	0	0	15.3	2.2	35.5	0
Poly (vinylidene fluoride)	PVDF	Heptane	55	534000	238.15	0	0	0	0	1	0	17.5	100.23	99	0.1	182.55	371.55	0	0	0	0	0	0	0	0	0	0	15.3	2.2	35.5	0
Poly (vinylidene fluoride)	PVDF	Heptane	8	534000	238.15	0	0	0	0	1	0	17.5	100.23	99	0.1	182.55	371.55	0	0	0	0	0	0	0	0	0	0	15.3	2.2	35.5	0
Poly (vinylidene fluoride)	PVDF	Decaline	25	534000	238.15	0	0	0	0	1	0	17.5	138.25	99		148.15	463.15	0	0	0	0	0	0	0	0	0	0	8.7	8.8	0.798	0
Poly (vinylidene fluoride)	PVDF	Decaline	55	534000	238.15	0	0	0	0	1	0	17.5	138.25	99		148.15	463.15	0	0	0	0	0	0	0	0	0	0	8.7	8.8	0.798	0
Poly (vinylidene fluoride)	PVDF	Decaline	8	534000	238.15	0	0	0	0	1	0	17.5	138.25	99		148.15	463.15	0	0	0	0	0	0	0	0	0	0	8.7	8.8	0.798	0
Poly (vinylidene fluoride)	PVDF	Pentane	25	534000	238.15	0	0	0	0	1	0	17.5	72.15	99	0	143.35	309.25	0	0	0	0	0	0	0	0	0	0	14.5	3	514	0
Poly (vinylidene fluoride)	PVDF	Pentane	55	534000	238.15	0	0	0	0	1	0	17.5	72.15	99	0	143.35	309.25	0	0	0	0	0	0	0	0	0	0	14.5	3	514	0
Poly (vinylidene fluoride)	PVDF	Pentane	8	534000	238.15	0	0	0	0	1	0	17.5	72.15	99	0	143.35	309.25	0	0	0	0	0	0	0	0	0	0	14.5	3	514	0
Poly (vinylidene fluoride)	PVDF	xylene	25	534000	238.15	0	0	0	0	1	0	17.5	106.16	99	2.5	236.623	412.15	0	0	0	0	0	0	0	0	0	0	18	0.5	6.15	0
Poly (vinylidene fluoride)	PVDF	xylene	55	534000	238.15	0	0	0	0	1	0	17.5	106.16	99	2.5	236.623	412.15	0	0	0	0	0	0	0	0	0	0	18	0.5	6.15	0
Poly (vinylidene fluoride)	PVDF	xylene	8	534000	238.15	0	0	0	0	1	0	17.5	106.16	99	2.5	236.623	412.15	0	0	0	0	0	0	0	0	0	0	18	0.5	6.15	0
Poly (vinylidene fluoride)	PVDF	styrene	25	534000	238.15	0	0	0	0	1	0	17.5	104.15	99.9		243.15	418.15	0	0	0	1	0	0	0	0	0	0	19	1.5	5	0
Poly (vinylidene fluoride)	PVDF	styrene	55	534000	238.15	0	0	0	0	1	0	17.5	104.15	99.9		243.15	418.15	0	0	0	1	0	0	0	0	0	0	19	1.5	5	0
Poly (vinylidene fluoride)	PVDF	styrene	8	534000	238.15	0	0	0	0	1	0	17.5	104.15	99.9		243.15	418.15	0	0	0	1	0	0	0	0	0	0	19	1.5	5	0
Poly (vinylidene fluoride)	PVDF	1, 2, dichloroethane	25	534000	238.15	0	0	0	0	1	0	17.5	98.96	99.8	3.5	237.45	356.62	0	0	0	0	0	0	0	0	0	1	9.8	7.7	100	0
Poly (vinylidene fluoride)	PVDF	1, 2, dichloroethane	55	534000	238.15	0	0	0	0	1	0	17.5	98.96	99.8	3.5	237.45	356.62	0	0	0	0	0	0	0	0	0	1	9.8	7.7	100	0
Poly (vinylidene fluoride)	PVDF	1, 2, dichloroethane	8	534000	238.15	0	0	0	0	1	0	17.5	98.96	99.8	3.5	237.45	356.62	0	0	0	0	0	0	0	0	0	1	9.8	7.7	100	0
Polyallylaminehydrochloride		Water	25	17000		0	0	0	0	1	0		18.02	100	10.2	273.15	373.15	1	0	0	0	0	0	0	0	0	0	47.8		17.1	2
Polyallylaminehydrochloride		Water	55	17000		0	0	0	0	1	0		18.02	100	10.2	273.15	373.15	1	0	0	0	0	0	0	0	0	0	47.8		17.1	2
Polyallylaminehydrochloride		Water	8	17000		0	0	0	0	1	0		18.02	100	10.2	273.15	373.15	1	0	0	0	0	0	0	0	0	0	47.8		17.1	2
Polyallylaminehydrochloride		m-cresol	25	17000		0	0	0	0	1	0		108.14	99		282.15	476.15	1	1	0	1	0	0	0	0	0	0	27.2		1	0
Polyallylaminehydrochloride		m-cresol	55	17000		0	0	0	0	1	0		108.14	99		282.15	476.15	1	1	0	1	0	0	0	0	0	0	27.2		1	0
Polyallylaminehydrochloride		m-cresol	8	17000		0	0	0	0	1	0		108.14	99		282.15	476.15	1	1	0	1	0	0	0	0	0	0	27.2		1	0
Polyallylaminehydrochloride		Methanol	25	17000		0	0	0	0	1	0		32.04	99.8	5.1	175.15	337.85	1	1	0	0	0	0	0	0	0	0	29.6		96	0
Polyallylaminehydrochloride		Methanol	55	17000		0	0	0	0	1	0		32.04	99.8	5.1	175.15	337.85	1	1	0	0	0	0	0	0	0	0	29.6		96	0
Polyallylaminehydrochloride		Methanol	8	17000		0	0	0	0	1	0		32.04	99.8	5.1	175.15	337.85	1	1	0	0	0	0	0	0	0	0	29.6		96	0
Polyallylaminehydrochloride		Ethanol	25	17000		0	0	0	0	1	0		46.07	90	4.3	159.05	351.65	1	1	0	0	0	0	0	0	0	0	26.5		44	0
Polyallylaminehydrochloride		Ethanol	55	17000		0	0	0	0	1	0		46.07	90	4.3	159.05	351.65	1	1	0	0	0	0	0	0	0	0	26.5		44	0
Polyallylaminehydrochloride		Ethanol	8	17000		0	0	0	0	1	0		46.07	90	4.3	159.05	351.65	1	1	0	0	0	0	0	0	0	0	26.5		44	0
Polyallylaminehydrochloride		Isopropylalcohol	25	17000		0	0	0	0	1	0		60.1	99.9	3.9	183.65	354.15	1	1	0	0	0	0	0	0	0	0	23.5		43	0
Polyallylaminehydrochloride		Isopropylalcohol	55	17000		0	0	0	0	1	0		60.1	99.9	3.9	183.65	354.15	1	1	0	0	0	0	0	0	0	0	23.5		43	0
Polyallylaminehydrochloride		Isopropylalcohol	8	17000		0	0	0	0	1	0		60.1	99.9	3.9	183.65	354.15	1	1	0	0	0	0	0	0	0	0	23.5		43	0
Polyallylaminehydrochloride		n-butanol	25	17000		0	0	0	0	1	0		74.121	99	3.9	184.15	390.75	1	1	0	0	0	0	0	0	0	0	23.1		5.03	0
Polyallylaminehydrochloride		n-butanol	55	17000		0	0	0	0	1	0		74.121	99	3.9	184.15	390.75	1	1	0	0	0	0	0	0	0	0	23.1		5.03	0
Polyallylaminehydrochloride		n-butanol	8	17000		0	0	0	0	1	0		74.121	99	3.9	184.15	390.75	1	1	0	0	0	0	0	0	0	0	23.1		5.03	0
Polyallylaminehydrochloride		Acetic acid	25	17000		0	0	0	0	1	0		60.052	99.7	6.2	290.15	391.15	1	0	1	0	0	0	0	0	0	0	21.4		11.4
Polyallylaminehydrochloride		Acetic acid	55	17000		0	0	0	0	1	0		60.052	99.7	6.2	290.15	391.15	1	0	1	0	0	0	0	0	0	0	21.4		11.4	0
Polyallylaminehydrochloride		Acetic acid	8	17000		0	0	0	0	1	0		60.052	99.7	6.2	290.15	391.15	1	0	1	0	0	0	0	0	0	0	21.4		11.4
Polyallylaminehydrochloride		Trifluoroethanol	25	17000		0	0	0	0	1	0		100.04	99.8		228.15	351.65	1	1	0	0	0	0	0	0	0	1			70
Polyallylaminehydrochloride		Trifluoroethanol	55	17000		0	0	0	0	1	0		100.04	99.8		228.15	351.65	1	1	0	0	0	0	0	0	0	1			70
Polyallylaminehydrochloride		Trifluoroethanol	8	17000		0	0	0	0	1	0		100.04	99.8		228.15	351.65	1	1	0	0	0	0	0	0	0	1			70
Polyallylaminehydrochloride		Nitrobenzene	25	17000		0	0	0	0	1	0		123.11	99	4.5	278.65	422.15	2	0	0	1	0	1	0	0	0	0	22.2		1	0
Polyallylaminehydrochloride		Nitrobenzene	55	17000		0	0	0	0	1	0		123.11	99	4.5	278.65	422.15	2	0	0	1	0	1	0	0	0	0	22.2		1	0
Polyallylaminehydrochloride		Nitrobenzene	8	17000		0	0	0	0	1	0		123.11	99	4.5	278.65	422.15	2	0	0	1	0	1	0	0	0	0	22.2		1	0
Polyallylaminehydrochloride		Chlorobenzene	25	17000		0	0	0	0	1	0		112.56	99	2.7	228.15	404.15	2	0	0	1	0	0	0	0	0	1	19.6		11.8	0
Polyallylaminehydrochloride		Chlorobenzene	55	17000		0	0	0	0	1	0		112.56	99	2.7	228.15	404.15	2	0	0	1	0	0	0	0	0	1	19.6		11.8	0
Polyallylaminehydrochloride		Chlorobenzene	8	17000		0	0	0	0	1	0		112.56	99	2.7	228.15	404.15	2	0	0	1	0	0	0	0	0	1	19.6		11.8	0
Polyallylaminehydrochloride		NMP	25	17000		0	0	0	0	1	0		99.133	99	6.7	249.15	475.15	2	0	0	0	1	1	0	0	0	0	22.96		0.342	0
Polyallylaminehydrochloride		NMP	55	17000		0	0	0	0	1	0		99.133	99	6.7	249.15	475.15	2	0	0	0	1	1	0	0	0	0	22.96		0.342	0
Polyallylaminehydrochloride		NMP	8	17000		0	0	0	0	1	0		99.133	99	6.7	249.15	475.15	2	0	0	0	1	1	0	0	0	0	22.96		0.342	0
Polyallylaminehydrochloride		DMAc	25	17000		0	0	0	0	1	0		87.12	99	6.5	253.15	438.65	2	0	0	0	1	1	0	0	0	0	22.771		1.28	0
Polyallylaminehydrochloride		DMAc	55	17000		0	0	0	0	1	0		87.12	99	6.5	253.15	438.65	2	0	0	0	1	1	0	0	0	0	22.771		1.28	0
Polyallylaminehydrochloride		DMAc	8	17000		0	0	0	0	1	0		87.12	99	6.5	253.15	438.65	2	0	0	0	1	1	0	0	0	0	22.771		1.28	0
Polyallylaminehydrochloride		DMSO	25	17000		0	0	0	0	1	0		78.13	99.9	7.2	291.55	462.15	2	0	0	0	0	0	1	0	0	0	26.7		0.413	2
Polyallylaminehydrochloride		DMSO	55	17000		0	0	0	0	1	0		78.13	99.9	7.2	291.55	462.15	2	0	0	0	0	0	1	0	0	0	26.7		0.413	2
Polyallylaminehydrochloride		DMSO	8	17000		0	0	0	0	1	0		78.13	99.9	7.2	291.55	462.15	2	0	0	0	0	0	1	0	0	0	26.7		0.413	2
Polyallylaminehydrochloride		DMF	25	17000		0	0	0	0	1	0		73.09	99.8	6.4	212.15	426.15	2	0	0	0	1	1	0	0	0	0	24.86		2.7	0
Polyallylaminehydrochloride		DMF	55	17000		0	0	0	0	1	0		73.09	99.8	6.4	212.15	426.15	2	0	0	0	1	1	0	0	0	0	24.86		2.7	0
Polyallylaminehydrochloride		DMF	8	17000		0	0	0	0	1	0		73.09	99.8	6.4	212.15	426.15	2	0	0	0	1	1	0	0	0	0	24.86		2.7	0
Polyallylaminehydrochloride		Acetonitrile	25	17000		0	0	0	0	1	0		41.05	99.5	5.1	227.45	354.75	2	0	0	0	0	1	0	0	0	0	24.35		73	0
Polyallylaminehydrochloride		Acetonitrile	55	17000		0	0	0	0	1	0		41.05	99.5	5.1	227.45	354.75	2	0	0	0	0	1	0	0	0	0	24.35		73	0
Polyallylaminehydrochloride		Acetonitrile	8	17000		0	0	0	0	1	0		41.05	99.5	5.1	227.45	354.75	2	0	0	0	0	1	0	0	0	0	24.35		73	0
Polyallylaminehydrochloride		Acetone	25	17000		0	0	0	0	1	0		58.08	99	5.1	178.15	329.15	2	0	0	0	1	0	0	0	0	0	20		185.3	0
Polyallylaminehydrochloride		Acetone	55	17000		0	0	0	0	1	0		58.08	99	5.1	178.15	329.15	2	0	0	0	1	0	0	0	0	0	20		185.3	0
Polyallylaminehydrochloride		Acetone	8	17000		0	0	0	0	1	0		58.08	99	5.1	178.15	329.15	2	0	0	0	1	0	0	0	0	0	20		185.3	0
Polyallylaminehydrochloride		DCM	25	17000		0	0	0	0	1	0		84.93	99	3.1	178.15	313.15	2	0	0	0	0	0	0	0	0	1			350	0
Polyallylaminehydrochloride		DCM	55	17000		0	0	0	0	1	0		84.93	99	3.1	178.15	313.15	2	0	0	0	0	0	0	0	0	1			350	0
Polyallylaminehydrochloride		DCM	8	17000		0	0	0	0	1	0		84.93	99	3.1	178.15	313.15	2	0	0	0	0	0	0	0	0	1			350	0
Polyallylaminehydrochloride		THF	25	17000		0	0	0	0	1	0		72.11	99	4	164.71	338.15	2	0	0	0	0	0	0	1	0	0	19.4		127.5	0
Polyallylaminehydrochloride		THF	55	17000		0	0	0	0	1	0		72.11	99	4	164.71	338.15	2	0	0	0	0	0	0	1	0	0	19.4		127.5	0
Polyallylaminehydrochloride		THF	8	17000		0	0	0	0	1	0		72.11	99	4	164.71	338.15	2	0	0	0	0	0	0	1	0	0	19.4		127.5	0
Polyallylaminehydrochloride		Ethyl Acetate	25	17000		0	0	0	0	1	0		88.11	99.5	4.4	190.15	350.25	2	0	0	0	0	0	0	0	1	0	18.1		69.8	0
Polyallylaminehydrochloride		Ethyl Acetate	55	17000		0	0	0	0	1	0		88.11	99.5	4.4	190.15	350.25	2	0	0	0	0	0	0	0	1	0	18.1		69.8	0
Polyallylaminehydrochloride		Ethyl Acetate	8	17000		0	0	0	0	1	0		88.11	99.5	4.4	190.15	350.25	2	0	0	0	0	0	0	0	1	0	18.1		69.8	0
Polyallylaminehydrochloride		1,2,4-trichlorobenzene	25	17000		0	0	0	0	1	0		181.45	99		290.15	486.65	2	0	0	0	0	0	0	0	0	1	9.9		0.195
Polyallylaminehydrochloride		1,2,4-trichlorobenzene	55	17000		0	0	0	0	1	0		181.45	99		290.15	486.65	2	0	0	0	0	0	0	0	0	1	9.9		0.195
Polyallylaminehydrochloride		1,2,4-trichlorobenzene	8	17000		0	0	0	0	1	0		181.45	99		290.15	486.65	2	0	0	0	0	0	0	0	0	1	9.9		0.195
Polyallylaminehydrochloride		1,4-dioxane	25	17000		0	0	0	0	1	0		88.11	99	4.8	285.15	374.15	0	0	0	0	0	0	0	1	0	0	20.45		30.8	0
Polyallylaminehydrochloride		1,4-dioxane	55	17000		0	0	0	0	1	0		88.11	99	4.8	285.15	374.15	0	0	0	0	0	0	0	1	0	0	20.45		30.8	0
Polyallylaminehydrochloride		1,4-dioxane	8	17000		0	0	0	0	1	0		88.11	99	4.8	285.15	374.15	0	0	0	0	0	0	0	1	0	0	20.45		30.8	0
Polyallylaminehydrochloride		Chloroform	25	17000		0	0	0	0	1	0		119.38	99.8	4.1	209.15	334.35	0	0	0	0	0	0	0	0	0	1	19		157.5	0
Polyallylaminehydrochloride		Chloroform	55	17000		0	0	0	0	1	0		119.38	99.8	4.1	209.15	334.35	0	0	0	0	0	0	0	0	0	1	19		157.5	0
Polyallylaminehydrochloride		Chloroform	8	17000		0	0	0	0	1	0		119.38	99.8	4.1	209.15	334.35	0	0	0	0	0	0	0	0	0	1	19		157.5	0
Polyallylaminehydrochloride		Diethyl ether	25	17000		0	0	0	0	1	0		74.12	99.9	2.8	157.15	307.75	0	0	0	0	0	0	0	1	0	0	15.8		422	0
Polyallylaminehydrochloride		Diethyl ether	55	17000		0	0	0	0	1	0		74.12	99.9	2.8	157.15	307.75	0	0	0	0	0	0	0	1	0	0	15.8		422	0
Polyallylaminehydrochloride		Diethyl ether	8	17000		0	0	0	0	1	0		74.12	99.9	2.8	157.15	307.75	0	0	0	0	0	0	0	1	0	0	15.8		422	0
Polyallylaminehydrochloride		Toluene	25	17000		0	0	0	0	1	0		92.14	99.8	2.4	180.15	383.65	0	0	0	1	0	0	0	0	0	0	18.2		23.2	0
Polyallylaminehydrochloride		Toluene	55	17000		0	0	0	0	1	0		92.14	99.8	2.4	180.15	383.65	0	0	0	1	0	0	0	0	0	0	18.2		23.2	0
Polyallylaminehydrochloride		Toluene	8	17000		0	0	0	0	1	0		92.14	99.8	2.4	180.15	383.65	0	0	0	1	0	0	0	0	0	0	18.2		23.2	0
Polyallylaminehydrochloride		Benzene	25	17000		0	0	0	0	1	0		78.11	99.9	2.7	278.65	353.15	0	0	0	0	0	0	0	0	0	0	18.7		75
Polyallylaminehydrochloride		Benzene	55	17000		0	0	0	0	1	0		78.11	99.9	2.7	278.65	353.15	0	0	0	0	0	0	0	0	0	0	18.7		75
Polyallylaminehydrochloride		Benzene	8	17000		0	0	0	0	1	0		78.11	99.9	2.7	278.65	353.15	0	0	0	0	0	0	0	0	0	0	18.7		75
Polyallylaminehydrochloride		n-hexane	25	17000		0	0	0	0	1	0		86.18	99	0.1	177.8	338.15	0	0	0	0	0	0	0	0	0	0	14.9		75
Polyallylaminehydrochloride		n-hexane	55	17000		0	0	0	0	1	0		86.18	99	0.1	177.8	338.15	0	0	0	0	0	0	0	0	0	0	14.9		75	0
Polyallylaminehydrochloride		n-hexane	8	17000		0	0	0	0	1	0		86.18	99	0.1	177.8	338.15	0	0	0	0	0	0	0	0	0	0	14.9		75
Polyallylaminehydrochloride		Pertoleum ether	25	17000		0	0	0	0	1	0		86.18	99	0.1	200.15	320.65	0	0	0	0	0	0	0	0	0	0			40
Polyallylaminehydrochloride		Pertoleum ether	55	17000		0	0	0	0	1	0		86.18	99	0.1	200.15	320.65	0	0	0	0	0	0	0	0	0	0			40
Polyallylaminehydrochloride		Pertoleum ether	8	17000		0	0	0	0	1	0		86.18	99	0.1	200.15	320.65	0	0	0	0	0	0	0	0	0	0			40
Polyallylaminehydrochloride		carbon disulfide	25	17000		0	0	0	0	1	0		76.14	99.9		197.15	315.35	0	0	0	0	0	0	1	0	0	0	20.5		205.5
Polyallylaminehydrochloride		carbon disulfide	55	17000		0	0	0	0	1	0		76.14	99.9		197.15	315.35	0	0	0	0	0	0	1	0	0	0	20.5		205.5
Polyallylaminehydrochloride		carbon disulfide	8	17000		0	0	0	0	1	0		76.14	99.9		197.15	315.35	0	0	0	0	0	0	1	0	0	0	20.5		205.5
Polyallylaminehydrochloride		Heptane	25	17000		0	0	0	0	1	0		100.23	99	0.1	182.55	371.55	0	0	0	0	0	0	0	0	0	0	15.3		35.5
Polyallylaminehydrochloride		Heptane	55	17000		0	0	0	0	1	0		100.23	99	0.1	182.55	371.55	0	0	0	0	0	0	0	0	0	0	15.3		35.5
Polyallylaminehydrochloride		Heptane	8	17000		0	0	0	0	1	0		100.23	99	0.1	182.55	371.55	0	0	0	0	0	0	0	0	0	0	15.3		35.5
Polyallylaminehydrochloride		Decaline	25	17000		0	0	0	0	1	0		138.25	99		148.15	463.15	0	0	0	0	0	0	0	0	0	0	8.7		0.798
Polyallylaminehydrochloride		Decaline	55	17000		0	0	0	0	1	0		138.25	99		148.15	463.15	0	0	0	0	0	0	0	0	0	0	8.7		0.798
Polyallylaminehydrochloride		Decaline	8	17000		0	0	0	0	1	0		138.25	99		148.15	463.15	0	0	0	0	0	0	0	0	0	0	8.7		0.798
Polyallylaminehydrochloride		Pentane	25	17000		0	0	0	0	1	0		72.15	99	0	143.35	309.25	0	0	0	0	0	0	0	0	0	0	14.5		514
Polyallylaminehydrochloride		Pentane	55	17000		0	0	0	0	1	0		72.15	99	0	143.35	309.25	0	0	0	0	0	0	0	0	0	0	14.5		514
Polyallylaminehydrochloride		Pentane	8	17000		0	0	0	0	1	0		72.15	99	0	143.35	309.25	0	0	0	0	0	0	0	0	0	0	14.5		514
Polyallylaminehydrochloride		xylene	25	17000		0	0	0	0	1	0		106.16	99	2.5	236.623	412.15	0	0	0	0	0	0	0	0	0	0	18		6.15
Polyallylaminehydrochloride		xylene	55	17000		0	0	0	0	1	0		106.16	99	2.5	236.623	412.15	0	0	0	0	0	0	0	0	0	0	18		6.15
Polyallylaminehydrochloride		xylene	8	17000		0	0	0	0	1	0		106.16	99	2.5	236.623	412.15	0	0	0	0	0	0	0	0	0	0	18		6.15
Polyallylaminehydrochloride		styrene	25	17000		0	0	0	0	1	0		104.15	99.9		243.15	418.15	0	0	0	1	0	0	0	0	0	0	19		5
Polyallylaminehydrochloride		styrene	55	17000		0	0	0	0	1	0		104.15	99.9		243.15	418.15	0	0	0	1	0	0	0	0	0	0	19		5
Polyallylaminehydrochloride		styrene	8	17000		0	0	0	0	1	0		104.15	99.9		243.15	418.15	0	0	0	1	0	0	0	0	0	0	19		5
Polyallylaminehydrochloride		1, 2, dichloroethane	25	17000		0	0	0	0	1	0		98.96	99.8	3.5	237.45	356.62	0	0	0	0	0	0	0	0	0	1	9.8		100
Polyallylaminehydrochloride		1, 2, dichloroethane	55	17000		0	0	0	0	1	0		98.96	99.8	3.5	237.45	356.62	0	0	0	0	0	0	0	0	0	1	9.8		100
Polyallylaminehydrochloride		1, 2, dichloroethane	8	17000		0	0	0	0	1	0		98.96	99.8	3.5	237.45	356.62	0	0	0	0	0	0	0	0	0	1	9.8		100
